# Supplementary material for: Foundation for Bioproduction: Secretory Stages, Metabolite Profiles and Gene Function of Glandular Trichomes in Cucumber
Source: Int J Mol Sci. 2026 Apr 4;27(7):3276. doi: 10.3390/ijms27073276 (PMC13072923; doi:10.3390/ijms27073276)
Supplement: Supplementary file 1 [file ijms-27-03276-s001.zip]

Archive with 5 entries (5 files):
- Figure S1. Gene expression model and VIGS-mediated silencing efficiency of target gene.pdf
- Table S1. 744 metabolites from glandular trichomes.xlsx
- Table S2. Metabolites with significant differences in content between the two cucumber types.xlsx
- Table S3. Genes associated with glandular trichome formation and metabolism.xlsx
- Table S4. Primers and sequences used in the experiment.xlsx
