# Supplementary material for: Foundation for Bioproduction: Secretory Stages, Metabolite Profiles and Gene Function of Glandular Trichomes in Cucumber
Source: Int J Mol Sci. 2026 Apr 4;27(7):3276. doi: 10.3390/ijms27073276 (PMC13072923; doi:10.3390/ijms27073276)
Supplement: Supplementary file 1 [file ijms-27-03276-s001.zip › Table S1. 744 metabolites from glandular trichomes.xlsx]

## Sheet: data
ID	KEGG_ID	EXACT_MASS	NAME_EN	CLASS_EN	ionmode	rt	Cs_N1	Cs_N2	Cs_N3	Mean Cs_N	Cs_E1	Cs_E2	Cs_E3	Mean Cs_E	QC	QC	QC	Mean QC
1		442.089997	(-)-Epicatechin gallate	flavonoids	-	6.05	0.0218287487	0.0209412263	0.0160994186	0.0196231312	0.0813050392	0.0462110104	0.0002674751	0.0425945	0.0389283287	0.0071852992	0.0230773876	0.0230636718333333
2	C09731	458.0849	(-)-Epigallocatechin gallate	flavonoids	-	5.14	0.013177822	0.007336014	0.006430479	0.00898143833333333	0.052745829	0.035877962	0.012274603	0.033632798	0.036731191	0.005412181	0.021091985	0.0210784523333333
3		458.084911	(-)-Gallocatechin gallate	flavonoids	-	5.35	0.010916004	0.006255452	0.005480208	0.00755055466666667	0.023936459	0.008523394	0.007202679	0.013220844	0.008906101	0.010120997	0.009512761	0.00951328633333333
4		434.084911	Avicularin	flavonoids	-	6.47	0.0467474534	0.0001490594	0.0666739266	0.0378568131333333	0.0002244229	0.0002551223	0.0213687500	0.00728276506666667	0.0700782823	0.0278531610	0.0489930890	0.0489748441
5		624.169035	Narcissoside	flavonoids	-	6.38	0.36580700	0.36185960	0.34220293	0.356623176666667	0.12589209	0.06375085	0.07605932	0.08856742	0.18014917	0.24039507	0.21023307	0.210259103333333
6		101.047678	1-Aminocyclopropanecarboxylic acid	phytohormone	+	0.7	0.03212981	0.06599698	0.01682875	0.0383185133333333	0.02363095	0.13828361	0.02828961	0.06340139	0.10143646	0.01500984	0.05827916	0.05824182
7	C00334	103.0633	4-Aminobutyric acid	amino acids	+	0.66	0.035947834	0.029809020	0.030582821	0.032113225	0.029798183	0.005986297	0.021816548	0.0192003426666667	0.021751967	0.021095633	0.021424225	0.0214239416666667
8	C10044	270.0528	Galangin	flavonoids	+	11.14	0.020645372	0.004756226	0.006596749	0.0106661156666667	0.036411100	0.007807286	0.014430130	0.0195495053333333	0.031477600	0.007875038	0.019691617	0.0196814183333333
9	C10028	254.0579	Chrysin	flavonoids	+	10.94	0.04824113	0.07110841	0.01971998	0.0463565066666667	0.01559359	0.01179381	0.02163583	0.0163410766666667	0.02814178	0.01685299	0.02250471	0.0224998266666667
10	C16741	162.1004	5-Hydroxylysine	amino acids	+	0.55	0.011587253	0.004379844	0.007648591	0.007871896	0.001312043	0.006886219	0.003263121	0.003820461	0.002306744	0.006530494	0.004415882	0.00441770666666667
11	C08493	145.0528	Indole-3-carboxaldehyde	phytohormone	+	6.73	0.1089453	0.1500395	0.1281453	0.129043366666667	0.2641088	0.3476268	0.3479797	0.3199051	0.2624080	0.2244132	0.2434352	0.2434188
12		199.040006	2-Chloro-DL-Phenylalanine	internal standards	+	3.85	161.4606	161.7889	168.6407	163.9634	242.8988	277.0932	254.5705	258.1875	230.1138	245.1258	237.6101	237.616566666667
13	C10073	464.0955	Hyperoside	flavonoids	+	6.99	0.2437591	0.1323782	0.1471513	0.174429533333333	0.3297569	0.1787641	1.2351276	0.5812162	0.2254690	0.1499283	0.1877476	0.187714966666667
14	C05623	464.0955	Isoquercitrin	flavonoids	+	6.06	76.21302	77.55154	101.50450	85.0896866666667	28.72902	92.75180	21.65649	47.7124366666667	17.99891	26.54041	22.26412	22.2678133333333
15	C00954	175.0633	Indole-3-acetic acid	phytohormone	+	7.14	0.06597693	0.05041934	0.03839730	0.0515978566666667	0.03092093	0.03423424	0.03426668	0.0331406166666667	0.05892805	0.07388139	0.06639503	0.06640149
16	C02029	221.1277	DL-Dihydrozeatin	phytohormone	+	3.52	0.00860423	0.01158994	0.02078579	0.0136599866666667	0.01297347	0.01065151	0.01725277	0.0136259166666667	0.01384420	0.03023886	0.02203090	0.0220379866666667
17	C10038	300.0634	Diosmetin	flavonoids	+	9.15	3.631968	4.129327	3.416737	3.72601066666667	1.886132	1.454645	1.573445	1.638074	3.267736	3.206382	3.237099	3.23707233333333
18	C00082	181.0739	L-Tyrosine	amino acids	+	1.93	0.006007854	0.043087422	0.039337595	0.0294776236666667	0.016631348	0.049734975	0.074974763	0.0471136953333333	0.083789359	0.035742960	0.059797300	0.0597765396666667
19	C01152	169.0851	1-Methy-L-histidine	amino acids	+	0.61	0.009002066	0.003788719	0.007667788	0.00681952433333333	0.001628209	0.012124163	0.004830636	0.006194336	0.005649915	0.003305066	0.004479010	0.004477997
20	C01152	169.0851	3-Methy-L-histidine	amino acids	+	0.61	0.010006722	0.003849051	0.010586498	0.00814742366666667	0.007601536	0.013093208	0.014404759	0.0116998343333333	0.011323252	0.008090802	0.009709122	0.00970772533333333
21	C00371	219.112	trans-Zeatin	phytohormone	+	3.41	0.008771445	0.006821445	0.030299373	0.015297421	0.028790708	0.024275673	0.081182980	0.044749787	0.017234171	0.052399038	0.034793813	0.0348090073333333
22	C15545	219.112	cis-Zeatin	phytohormone	+	3.6	0.023135814	0.002305455	0.003720427	0.00972056533333333	0.049981229	0.042621315	0.081182980	0.057928508	0.046420295	0.062943460	0.054671168	0.0546783076666667
23		335.159354	N6-isopentenyladenosine	phytohormone	+	6.1	0.01785816	0.02646189	0.02938148	0.0245671766666667	0.07902055	0.06027072	0.08340218	0.07423115	0.05486353	0.05724412	0.05605229	0.0560533133333333
24	C16431	351.1543	trans-Zeatin-riboside	phytohormone	+	4.31	0.443954297	0.003852838	0.297168212	0.248325115666667	1.119630840	0.702553058	0.971483666	0.931222521333333	0.503984243	0.527368021	0.515660977	0.515671080333333
25	C08650	256.0736	isoliquiritigenin	flavonoids	+	9.73	0.004048720	0.005030273	0.004567471	0.00454882133333333	0.006962434	0.005622327	0.008950895	0.007178552	0.010052365	0.013248859	0.011648540	0.0116499213333333
26	C06561	272.0685	Chalconaringenin	flavonoids	+	8.78	0.005332784	0.001224113	0.002216904	0.00292460033333333	0.044321703	0.005215724	0.036111589	0.028549672	0.052999267	0.001933527	0.027499495	0.0274774296666667
27	C00509	272.0685	Naringenin	flavonoids	+	8.86	0.01877335	0.01610036	0.01247680	0.0157835033333333	0.04612761	0.03198188	0.02952950	0.0358796633333333	0.01708819	0.03089541	0.02398285	0.0239888166666667
28	C00774	274.0841	Phloretin	flavonoids	+	8.85	0.12495439	0.07714569	0.07698516	0.0930284133333333	0.06720976	0.06779682	0.10330004	0.07943554	0.04213130	0.06306228	0.05258322	0.0525922666666667
29	C01514	286.0477	Luteolin	flavonoids	+	8.03	0.004628990	0.003084697	0.002190535	0.00330140733333333	0.003654092	0.006254211	0.005391508	0.005099937	0.003811627	0.005773727	0.004791405	0.004792253
30	C01378	288.0634	Fisetin	flavonoids	+	7.03	0.050567036	0.012890594	0.055453712	0.039637114	0.050720349	0.023675480	0.024973902	0.0331232436666667	0.013432292	0.009843961	0.011640452	0.0116389016666667
31	C05334	286.0841	Isosakuranetin	flavonoids	+	11.04	0.004605669	0.026814302	0.002335734	0.0112519016666667	0.006262696	0.007824251	0.009840906	0.007975951	0.013757604	0.026712448	0.020226630	0.0202322273333333
32	C06562	290.079	Cianidanol	flavonoids	+	4.5	0.0042023582	0.0001490594	0.0022572691	0.00220289556666667	0.0062505799	0.0020968114	0.0016194004	0.0033222639	0.0035511966	0.0014906036	0.0025222356	0.00252134526666667
33	C10534	300.0634	Tectorigenin	flavonoids	+	9.03	0.001077182	0.835465453	0.864245426	0.566929353666667	0.527581816	0.002344288	0.002400205	0.177442103	0.644980740	0.665867041	0.655410354	0.655419378333333
34	C12127	306.074	Gallocatechin	flavonoids	+	3.36	0.002261326	0.001959472	0.002271878	0.00216422533333333	0.008604446	0.002038745	0.001707202	0.00411679766666667	0.003936145	0.002888861	0.003413182	0.00341272933333333
35	C10421	324.1362	Glabridin	flavonoids	+	11.58	0.008180394	0.015808513	0.019559288	0.014516065	0.068146085	0.121845040	0.074395527	0.088128884	0.017866613	0.025809802	0.021833060	0.0218364916666667
36	C10025	446.0849	Baicalin	flavonoids	+	7.26	0.007843610	0.002783042	0.010089978	0.00690554333333333	0.015647709	0.019687520	0.015896060	0.0170770963333333	0.013781534	0.010808845	0.012297116	0.0122958316666667
37	C12249	448.1006	Astragalin	flavonoids	+	6.52	72.90117	76.89569	42.56227	64.11971	84.03675	31.07610	64.94659	60.0198133333333	74.64543	70.02238	72.33690	72.3349033333333
38	C17140	594.1373	Tiliroside	flavonoids	+	7.92	0.008123744	0.013710955	0.012178774	0.0113378243333333	0.031585804	0.017604529	0.002079837	0.0170900566666667	0.020302626	0.018658518	0.019481637	0.019480927
39	C21833	594.1585	Kaempferol-3-O-rutinoside	flavonoids	+	6.29	0.0163318379	0.0117823435	0.0078372138	0.0119837984	0.0087032376	0.0108534104	0.0002674751	0.00660804103333333	0.0169768005	0.0002420795	0.0086202863	0.00861305543333333
40	C10039	608.1741	Diosmin	flavonoids	+	6.59	0.4105431	0.3591850	0.4416025	0.403776866666667	0.2661640	0.1602234	0.2306909	0.2190261	0.2965665	0.3191810	0.3078591	0.307868866666667
41	C05625	610.1534	Rutin	flavonoids	+	5.85	0.01788833	0.02583895	0.01422940	0.0193188933333333	0.01654930	0.02256807	0.01920786	0.0194417433333333	0.01287206	0.01960049	0.01623191	0.01623482
42	C10084	316.0583	Isorhamnetin	flavonoids	+	9.23	0.05432171	0.03365150	0.05718297	0.0483853933333333	0.04480348	0.02450394	0.01359449	0.02763397	0.03736934	0.05282788	0.04508859	0.04509527
43	C00183	117.078979	L-Valine	Amino acid and derivatives	+	0.93	0.2885524	0.2568854	0.3661621	0.303866633333333	0.2229534	0.3701483	0.4153842	0.336161966666667	0.3941465	0.2651142	0.3297140	0.329658233333333
44	C00188	119.058244	L-Threonine	Amino acid and derivatives	+	0.64	0.17516108	0.16904250	0.17196067	0.17205475	0.15879159	0.15566226	0.37411848	0.22952411	0.18020664	0.09265399	0.13648706	0.13644923
45	C00148	115.063329	Proline	Amino acid and derivatives	+	0.73	2.896577	3.064037	3.943868	3.301494	1.784322	1.879443	1.959816	1.874527	3.155307	3.258256	3.206715	3.20675933333333
46	C00065	105.042594	L-Serine	Amino acid and derivatives	+	0.62	0.10219260	0.01018662	0.01663169	0.0430036366666667	0.11127504	0.08916049	0.13119797	0.1105445	0.17086471	0.01585511	0.09346038	0.0933934
47	C20635	189.078979	Methyl (indol-3-yl)acetate	Alkaloids	+	9.48	0.019954402	0.021259636	0.022670479	0.021294839	0.008153164	0.008404550	0.006892597	0.00781677033333333	0.020723909	0.017403379	0.019065796	0.0190643613333333
48	C00062	174.111676	L-Arginine	Amino acid and derivatives	+	0.6	7.335656	6.030512	7.446214	6.93746066666667	5.943076	5.259453	6.526728	5.90975233333333	7.074727	5.118150	6.097707	6.09686133333333
49	C00152	132.053493	L-Asparagine	Amino acid and derivatives	+	0.64	0.02917660	0.02130783	0.02683092	0.0257717833333333	0.09675777	0.09658531	0.08936423	0.09423577	0.06186063	0.08312563	0.07247935	0.0724885366666667
50	C01602	132.089878	L-Ornithine	Amino acid and derivatives	+	0.55	0.0661939872	0.0424854370	0.0547543574	0.0544779272	0.0008546806	0.0289917639	0.0615530379	0.0304664941333333	0.0011422044	0.0702739861	0.0356632889	0.0356931598
51	C00049	133.037509	L-Aspartic acid	Amino acid and derivatives	+	0.63	0.10711041	0.08960408	0.09337524	0.0966965766666667	0.14306666	0.13240576	0.14050450	0.138658973333333	0.13444686	0.12186128	0.12816222	0.128156786666667
52	C00327	175.095692	L-Citruline	Amino acid and derivatives	+	0.66	0.3089614	0.4226093	0.2862710	0.339280566666667	0.3994441	0.3757954	0.3872725	0.387504	0.5190069	0.4618124	0.4904467	0.490422
53	C00025	147.053159	L-Glutamic acid	Amino acid and derivatives	+	0.66	0.9585959	0.8789571	0.9661553	0.934569433333333	1.0491300	0.9565446	1.0212785	1.00898436666667	1.1994821	1.1027848	1.1511961	1.15115433333333
54	C00135	155.069477	L-Histidine	Amino acid and derivatives	+	0.59	0.3683857	0.3594966	0.3468551	0.3582458	0.3015726	0.2452709	0.2569205	0.267921333333333	0.3691918	0.2830214	0.3261624	0.3261252
55	C01157	131.058244	trans-4-Hydroxy-L-proline	Amino acid and derivatives	+	0.65	0.007422936	0.006212025	0.006092110	0.00657569033333333	0.010287163	0.013043617	0.013285672	0.012205484	0.008458130	0.007670438	0.008064795	0.00806445433333333
56	C00073	149.05105	L-Methionine	Amino acid and derivatives	+	0.94	0.3016683	0.3060114	0.2719361	0.293205266666667	0.2216523	0.2581853	0.2768197	0.2522191	0.3564192	0.2379386	0.2972557	0.2972045
57	C00041	89.047679	L-Alanine	Amino acid and derivatives	+	0.64	0.3430677	0.3038919	0.3327528	0.3265708	0.3291819	0.2621174	0.2823142	0.2912045	0.3457830	0.3166295	0.3312252	0.331212566666667
58	C00047	146.105528	L-Lysine	Amino acid and derivatives	+	0.64	2.320324	1.941749	2.515749	2.259274	1.240912	1.271429	1.380871	1.29773733333333	2.877658	1.086491	1.983235	1.98246133333333
59	C00078	204.089878	L-Tryptophan	Amino acid and derivatives	+	3.77	0.013518998	0.004606286	0.016345956	0.0114904133333333	0.011287363	0.010554268	0.014592988	0.012144873	0.004503368	0.009840244	0.007168347	0.007170653
60	C00079	165.078979	L-Phenylalanine	Amino acid and derivatives	+	2.82	14.10270	11.47433	14.14108	13.23937	16.55967	13.67516	15.93071	15.3885133333333	14.53400	15.49007	15.01142	15.01183
61	C00041	89.0477	L-Alanine	amino acids	+	0.64	0.3430677	0.3038919	0.3327528	0.3265708	0.3291819	0.2621174	0.2823142	0.2912045	0.3457830	0.3166295	0.3312252	0.331212566666667
62	C00064	146.0691	L-Glutamine	amino acids	+	0.64	2.320324	1.941749	2.515749	2.259274	1.240912	1.271429	1.380871	1.29773733333333	2.877658	1.086491	1.983235	1.98246133333333
64	C00079	165.079	L-Phenylalanine	amino acids	+	2.82	14.10270	11.47433	14.14108	13.23937	16.55967	13.67516	15.93071	15.3885133333333	14.53400	15.49007	15.01142	15.01183
65	C00078	204.0899	L-Tryptophan	amino acids	+	3.77	0.013518998	0.004606286	0.016345956	0.0114904133333333	0.011287363	0.010554268	0.014592988	0.012144873	0.004503368	0.009840244	0.007168347	0.007170653
66	C11254	508.08531	Carminic acid	Anthraquinones	-	6.07	0.017201927	0.002970184	0.001333532	0.00716854766666667	0.013985700	0.001828467	0.001014071	0.00560941266666667	0.006199184	0.001846845	0.004025836	0.004023955
67	C14156	396.30283	Delta-Tocotrienol	Phenols	-	11.5	0.0001709313	0.0001490594	0.0001769508	0.000165647166666667	0.0226736241	0.0100432727	0.0002674751	0.0109947906333333	0.0002414527	0.0084417125	0.0043362678	0.004339811
68	C12140	492.12678	Malvidin 3-O-glucoside (Oenin)	Flavonoids	-	7.3	0.13949384	0.16164784	0.12914716	0.143429613333333	0.10379083	0.07199653	0.10234956	0.0927123066666667	0.11977808	0.09261200	0.10621265	0.10620091
69	C09226	398.220558	Mitragynine	Corynanthean-type alkaloids	-	11.1	0.0018546574	0.0009282294	0.0005309731	0.00110461996666667	0.0030244869	0.0023710827	0.0044251231	0.00327356423333333	0.0134127980	0.0008090618	0.0071190987	0.00711365283333333
70	C01004	137.047679	Trigonelline	Alkaloids	+	0.82	2.025728	1.848150	1.434194	1.76935733333333	1.199103	1.526053	1.032569	1.252575	1.680254	1.347621	1.514153	1.51400933333333
71	C00568	137.047679	p-Aminobenzoate	Benzoic acid derivatives	+	0.74	0.3547106	0.2839130	0.2697990	0.302807533333333	0.1752582	0.2525888	0.2255223	0.217789766666667	0.3578821	0.3547047	0.3562955	0.3562941
72	C00483	137.084064	Tyramine	Amino acid and derivatives	+	3.26	0.0033654367	0.0023556423	0.0006358633	0.00211898076666667	0.0024896804	0.0004276858	0.0028257706	0.00191437893333333	0.0061941682	0.0036124761	0.0049049955	0.00490387993333333
73	C00576	101.084064	Betaine aldehyde	Organonitrogen compounds	+	0.75	0.04121366	0.03726754	0.05724325	0.0452414833333333	0.01537500	0.01911883	0.01300863	0.0158341533333333	0.05419302	0.04288657	0.04854712	0.0485422366666667
74	C07635	290.22458	Epiandrosterone	Steroids and steroid derivatives	+	11.61	0.03297802	0.02770834	0.08237475	0.0476870366666667	0.06327727	0.07116272	0.03989998	0.0581133233333333	0.04173283	0.13133349	0.08647509	0.0865138033333333
75	C00280	286.19328	Androstenedione	Steroids and steroid derivatives	+	6.55	0.05849226	0.08711716	0.07288938	0.0728329333333333	0.06309820	0.04643863	0.07072322	0.0600866833333333	0.10292955	0.10279645	0.10286309	0.10286303
76	C05903	286.04774	Kaempferol	Flavonoids	+	9.39	0.005601253	0.003098708	0.006592998	0.005097653	0.004295698	0.004439608	0.007478144	0.00540448333333333	0.002425595	0.004856068	0.003639257	0.00364030666666667
77	C10036	286.04774	2',3,5,7-Tetrahydroxyflavone	Flavonoids	+	6.53	2.311404	2.102312	2.632728	2.34881466666667	2.553768	1.534057	2.175343	2.08772266666667	2.267893	2.423948	2.345819	2.34588666666667
78	C10184	286.04774	Scutellarein	Flavonoids	+	8.12	0.001352994	0.002159680	0.004063564	0.00252541266666667	0.003598018	0.003943523	0.003798516	0.003780019	0.007653822	0.007135550	0.007395021	0.00739479766666667
79	C17786	286.04774	Demethoxycapillarisin	Flavonoids	+	6.51	0.2051819	0.1944873	0.2242623	0.207977166666667	0.2225055	0.1404364	0.1812919	0.181411266666667	0.1736537	0.1822138	0.1779282	0.1779319
80	C17810	286.04774	Citreorosein	Anthraquinones	+	7.59	0.002573571	0.002186984	0.004653386	0.00313798033333333	0.003048916	0.001272706	0.004073524	0.002798382	0.011552327	0.003832769	0.007697551	0.00769421566666667
81	C12134	286.04774	2'-Hydroxygenistein	Flavonoids	+	7.59	0.003577012	0.002159316	0.000599816	0.002112048	0.004951294	0.002544557	0.003167152	0.00355433433333333	0.007300916	0.003034306	0.005170376	0.00516853266666667
82	C03080	166.062995	4-Hydroxyphenyl-2-propionic acid	Phenylpropanoic acids	+	10.09	0.009204435	0.010532808	0.015900688	0.0118793103333333	0.026612922	0.018013550	0.012505552	0.019044008	0.015711607	0.035228113	0.025457211	0.0254656436666667
83	C11380	166.062995	Acetovanillone	Phenols	+	5.24	0.007388280	0.009631486	0.007464115	0.00816129366666667	0.006075491	0.021038694	0.006701783	0.0112719893333333	0.013399237	0.006175759	0.009792179	0.00978905833333333
84	C00380	111.043262	Cytosine	Nucleotide and its derivates	+	0.63	4.139616	2.578097	3.116077	3.27793	3.552545	3.533925	3.767184	3.61788466666667	4.012287	3.819053	3.915795	3.91571166666667
85	C05942	111.032029	Pyrrole-2-carboxylic acid	Amino acid and derivatives	+	2.29	0.02565149	0.01241770	0.01250694	0.01685871	0.01335470	0.03054634	0.01621225	0.0200377633333333	0.01892286	0.01083047	0.01488191	0.0148784133333333
86	C00463	117.057849	Indole	Alkaloids	+	3.82	3.619935	3.223908	4.225976	3.68993966666667	4.348866	4.787709	5.573494	4.90335633333333	5.367562	4.933533	5.150829	5.15064133333333
87	C01826	117.078979	DL-Norvaline	Amino acid and derivatives	+	1.05	0.5559624	0.4823835	0.9695597	0.669301866666667	0.3467361	0.4572936	0.5358948	0.4466415	0.6677119	0.3752285	0.5216598	0.5215334
88	C16074	117.057849	Phenylacetonitrile	Benzene and substituted derivatives	+	3.76	0.0004607592	0.0007172948	0.0028123677	0.00133014056666667	0.0024385142	0.0010305775	0.0054611824	0.00297675803333333	0.0013261593	0.0035998011	0.0024615066	0.002462489
89	C00431	117.078979	5-Aminovaleric acid	Amino acid and derivatives	+	1.11	0.5786391	0.5594675	0.6579712	0.5986926	0.2861057	0.2931781	0.3093709	0.296218233333333	0.4868966	0.4340058	0.4604855	0.460462633333333
90	C00581	117.053827	Guanidineacetic acid	Amino acid and derivatives	+	1.11	0.01440073	0.01420656	0.02531392	0.0179737366666667	0.02104234	0.01270653	0.03388095	0.0225432733333333	0.02212633	0.02088207	0.02150501	0.02150447
91	C00872	119.021859	Aminomalonic acid	Organic acids	+	0.65	0.02883405	0.02077473	0.02631907	0.0253092833333333	0.01649542	0.01056133	0.02360567	0.0168874733333333	0.01946394	0.02235102	0.02090561	0.0209068566666667
92	C00763	115.063329	D-Proline	Carboxylic acids and derivatives	+	0.76	2.896577	3.064037	3.943868	3.301494	1.784322	1.879443	1.959816	1.874527	3.155307	3.258256	3.206715	3.20675933333333
93	C11918	126.031695	Maltol	Flavonoids	+	0.9	0.07935715	0.10916697	0.12965533	0.106059816666667	0.04622828	0.06267835	0.13040760	0.07977141	0.17535104	0.13249141	0.15394900	0.153930483333333
94	C04592	126.06808	Toluene-cis-dihydrodiol	polyol	+	1.78	0.004802029	0.002411568	0.003069906	0.00342783433333333	0.003001276	0.005425312	0.003539017	0.003988535	0.009447703	0.002567634	0.006012128	0.006009155
95	C11101	126.031695	5-Hydroxymethylfurfural	Carbonyl compounds	+	2.95	0.002621398	0.010086678	0.003958885	0.00555565366666667	0.006359083	0.014434241	0.007603192	0.00946550533333333	0.015949139	0.010479684	0.013217956	0.013215593
96	C05123	125.998681	2-Hydroxyethanesulfonate	Organic acids	+	0.76	0.0060638598	0.0051438087	0.0063069409	0.00583820313333333	0.0034386141	0.0119037928	0.0002674751	0.005203294	0.0081228058	0.0067051504	0.0074148969	0.00741428436666667
97	C02261	103.063329	D-alpha-Aminobutyric acid	Carboxylic acids and derivatives	+	0.65	13.63899	18.52652	23.85917	18.6748933333333	21.81531	24.15716	23.10189	23.0247866666667	23.37248	22.53633	22.95495	22.9545866666667
98	C01026	103.063329	N,N-Dimethylglycine	Amino acid and derivatives	+	1.04	0.08510266	0.74637173	1.27260114	0.70135851	1.10425348	1.01352183	1.20457177	1.10744902666667	1.05453789	1.19285492	1.12360676	1.12366652333333
99	C03665	103.063329	2-Aminoisobutyric acid	Amino acid and derivatives	+	0.98	1.0239647	0.7463717	1.2726011	1.0143125	1.1042535	1.0135218	1.2045718	1.10744903333333	1.0545379	1.1928549	1.1236068	1.12366653333333
100	C05145	103.063329	3-Aminoisobutanoic acid	Amino acid and derivatives	+	0.94	2.616454	2.291549	2.734809	2.547604	3.437323	3.497116	3.445800	3.46007966666667	2.874676	3.110006	2.992188	2.99229
101		103.063329	O-Acetylethanolamine	Alkaloids	+	0.67	8.030843	6.811262	7.843397	7.561834	7.798903	8.810176	8.044311	8.21779666666667	8.307032	6.989844	7.649291	7.64872233333333
102	C07904	191.131014	Phendimetrazine	Oxazinanes	+	10.56	0.008363291	0.011290902	0.019902321	0.0131855046666667	0.018259308	0.010407018	0.022213805	0.0169600436666667	0.013663292	0.025344983	0.019496566	0.0195016136666667
103	C10897	191.069477	Carbendazim	Benzimidazoles	+	4.1	136.126056	120.663330	108.928851	121.906079	6.082357	5.144789	3.809167	5.01210433333333	88.591077	86.825013	87.709190	87.7084266666667
104	C16596	191.058244	5-Phenyl-1,3-oxazinane-2,4-dione	Benzene and substituted derivatives	+	2.8	0.006962924	0.008082100	0.007495542	0.007513522	0.008058389	0.006371852	0.010086187	0.00817214266666667	0.016650213	0.004421173	0.010543619	0.010538335
105	C00587	138.031695	3-Hydroxybenzoic acid	Phenols	+	8.39	0.05230484	0.04206584	0.04588793	0.04675287	0.03046372	0.03099100	0.04725914	0.0362379533333333	0.05586905	0.05530619	0.05558799	0.0555877433333333
106	C16700	138.031695	3,4-Dihydroxybenzaldehyde	Phenols	+	4.29	0.02793510	0.02324801	0.03548448	0.0288891966666667	0.06391172	0.06989444	0.06831323	0.06737313	0.04409740	0.03964317	0.04187317	0.0418712466666667
107	C06728	138.06808	3-Ethyl-1,2-benzenediol	Phenols	+	0.74	0.3015589	0.1451079	0.1829006	0.2098558	0.1335538	0.1419091	0.1600762	0.1451797	0.1694825	0.1821717	0.1758189	0.175824366666667
108	C07880	392.29266	Ursodeoxycholic acid	Steroids	+	11.47	0.07407800	0.05616725	0.04731093	0.0591853933333333	0.12180403	0.09503209	0.11824501	0.11169371	0.10936019	0.10038428	0.10487805	0.104874173333333
109		374.282095	Ginkgolic acid C17:1	Phenols	+	11.46	0.4483533721	0.3980760515	0.4187879621	0.421739128566667	0.4333381990	0.0002551223	0.7195281525	0.3843738246	0.7869676787	0.4798605120	0.6336131405	0.633480443733333
110	C00740	105.042594	D-Serine	Alkaloids	+	0.66	0.10219260	0.11933503	0.12018582	0.113904483333333	0.11127504	0.08916049	0.13119797	0.1105445	0.17086471	0.10637677	0.13866254	0.138634673333333
111	C01449	277.11749	Queuine	Pyrrolopyrimidines	+	11.55	0.0001709313	0.0001490594	0.0576766018	0.0193321975	0.0558604550	0.0448778254	0.0360577653	0.0455986819	0.0261939516	0.0002420795	0.0132348357	0.0132236222666667
112	C07195	267.096755	Vidarabine	Purine nucleosides	+	2.28	8.540794	4.470546	3.874143	5.62849433333333	23.820718	21.666519	22.747345	22.7448606666667	11.758095	10.795657	11.277500	11.277084
113	C00212	267.096755	Adenosine	Nucleotide and its derivates	+	2.58	0.01367933	4.47054558	3.87414310	2.78612267	23.82071766	22.82398800	22.74734495	23.1306835366667	0.03428843	10.79565736	5.40799814	5.41264797666667
114	C09280	244.109945	Osthol	Phenylpropanoids	+	12.08	0.023193669	0.006325138	0.015247387	0.0149220646666667	0.014205156	0.018552489	0.012924344	0.0152273296666667	0.009099658	0.010616790	0.009857241	0.00985789633333333
115	C00299	244.069538	Uridine	Nucleotide and its derivates	+	2.47	0.003952215	0.006819245	0.026918138	0.0125631993333333	0.007942576	0.007762604	0.006845558	0.00751691266666667	0.006480478	0.003269214	0.004876927	0.00487553966666667
116	C17447	244.182715	Panaxynol	Miscellaneous	+	12.57	0.02752539	0.02340319	0.03649108	0.0291398866666667	0.04862350	0.02146572	0.03829905	0.0361294233333333	0.05919692	0.04612354	0.05266870	0.0526630533333333
117	C01772	164.047345	2-Hydroxycinnamic acid	Phenylpropanoids	+	5.44	0.003936233	0.005152974	0.007391158	0.005493455	0.006518896	0.010865762	0.009528738	0.008971132	0.014690814	0.009957752	0.012327350	0.0123253053333333
118	C06578	164.08373	4-Isopropylbenzoic acid	Prenol lipids	+	9	0.03594561	0.01672204	0.01845023	0.02370596	0.01450993	0.03573737	0.01393840	0.0213952333333333	0.02114871	0.02025505	0.02070246	0.0207020733333333
119	C02763	164.047345	Enol-phenylpyruvate	Benzene and substituted derivatives	+	5.08	0.06779210	0.02902942	0.02985781	0.0422264433333333	0.03466518	0.04395993	0.05369899	0.0441080333333333	0.05118060	0.04552206	0.04835500	0.0483525533333333
120	C10438	148.05243	Cinnamic acid	Cinnamic acids and derivatives	+	8.62	0.035249438	0.009050691	0.018738736	0.021012955	0.013787275	0.015419647	0.022602852	0.0172699246666667	0.025192938	0.032195664	0.028689762	0.028692788
121	C00423	148.05243	Cinnamic acid	Phenylpropanoids	+	2.84	0.005133332	0.005522013	0.013320747	0.00799203066666667	0.006245834	0.011139253	0.010189357	0.00919148133333333	0.008279099	0.008128089	0.008203692	0.00820362666666667
122	C02274	148.05243	3,4-Dihydrocoumarin	Coumarins	+	6.68	0.02010232	0.02068437	0.02289739	0.0212280266666667	0.01707728	0.03323022	0.01145420	0.0205872333333333	0.04403171	0.05108802	0.04755529	0.04755834
123	C00242	151.04941	Guanine	Nucleotide and its derivates	+	2.63	16.140933	7.599352	29.484128	17.741471	41.641136	34.205249	38.486411	38.110932	6.776847	38.705078	22.720269	22.7340646666667
124	C20634	151.063329	Methyl anthranilate	Alkaloids	+	2.11	37.9795789	32.9280778	0.1266133	23.67809	0.1852488	0.2395469	0.3051265	0.2433074	30.7668842	0.1399067	15.4732457	15.4600122
125	C01879	129.042594	5-oxoproline	Amino acid and derivatives	+	0.56	0.2325365	0.2080638	0.2087336	0.216444633333333	0.2475696	0.2120913	0.1863688	0.215343233333333	0.2649320	0.1844555	0.2247459	0.224711133333333
126	C17756	151.063329	Leukoaminochrome	Indoles and derivatives	+	2.42	3.866901	4.024565	4.114670	4.00204533333333	5.643849	3.766644	5.081796	4.830763	4.339133	4.227255	4.283267	4.28321833333333
127	C00009	97.976897	Phosphoric acid	Organic acids	+	0.65	2.710395	1.731064	1.995043	2.14550066666667	3.223053	3.723340	4.405141	3.78384466666667	3.531138	2.795664	3.163878	3.16356
128	C00318	161.105194	L-Carnitine	Organonitrogen compounds	+	0.69	0.017597699	0.030555599	0.021194868	0.0231160553333333	0.013796860	0.012506864	0.005896784	0.0107335026666667	0.024880057	0.013726476	0.019310496	0.0193056763333333
129	C02656	160.07356	Pimelic acid	Fatty Acyls	+	0.55	0.2118680	0.2078968	0.3364912	0.252085333333333	0.2797120	0.2471838	0.2801261	0.2690073	0.2940177	0.2293419	0.2617217	0.261693766666667
130	C00490	130.02661	Itaconic acid	Fatty Acyls	+	0.52	0.10432012	0.08781365	0.10401465	0.09871614	0.10676612	0.11746755	0.10971540	0.111316356666667	0.13059734	0.11339045	0.12200505	0.121997613333333
131	C12290	130.09938	Ethyl isovalerate	Miscellaneous	+	1.19	0.07055310	0.05356710	0.06346936	0.0625298533333333	0.03237420	0.05106339	0.03171263	0.0383834066666667	0.05972683	0.04939561	0.05456792	0.0545634533333333
132	C17144	130.135765	3-Octyl alcohol	Miscellaneous	+	1.23	0.008927551	0.011828653	0.013912677	0.0115562936666667	0.015552793	0.021854907	0.021983700	0.0197971333333333	0.033505134	0.029888842	0.031699332	0.0316977693333333
133	C02505	135.068414	2-Phenylacetamide	Benzene and substituted derivatives	+	2.52	3.605223	2.524676	2.562627	2.89750866666667	5.562629	6.346944	5.643689	5.85108733333333	3.694211	4.432091	4.062673	4.06299166666667
134	C06075	136.1252	Terpinolene	Monoterpenoids	+	10.57	0.018691722	0.004839868	0.012928129	0.0121532396666667	0.023808563	0.020285796	0.016204262	0.0200995403333333	0.026698938	0.033256203	0.029973321	0.029976154
135	C07565	135.068414	N-Acetylarylamine	Benzene and substituted derivatives	+	1.93	0.01900563	0.01565302	0.03027307	0.0216439066666667	0.04022753	0.04053726	0.02825604	0.0363402766666667	0.47604908	0.01977838	0.24820945	0.248012303333333
136	C01020	139.026944	6-hydroxynicotinic acid	Nicotinic acid derivatives	+	3.94	0.004476511	0.002064637	0.005001750	0.00384763266666667	0.004191199	0.003648999	0.012032769	0.00662432233333333	0.004677318	0.004972013	0.004824475	0.004824602
137		156.11503	Delta-Nonalactone	Miscellaneous	+	0.53	0.02257903	0.03031006	0.02868100	0.02719003	0.03984029	0.05472314	0.04081394	0.04512579	0.02987661	0.03002513	0.02995077	0.0299508366666667
138	C01250	173.068809	N-Acetyl-L-glutamate 5-semialdehyde	Carboxylic acids and derivatives	+	1.51	0.014301431	0.008353350	0.003585933	0.00874690466666667	0.017370611	0.013818024	0.008777836	0.013322157	0.003610587	0.007436953	0.005521290	0.00552294333333333
139	C18487	173.084064	1,2,5,6-Tetrahydro-4H-pyrrolo[3,2,1-ij]quinolin-4-one	Quinolines and derivatives	+	10.56	0.008213912	0.008679548	0.004563307	0.00715225566666667	0.004857305	0.010155710	0.017821936	0.0109449836666667	0.006270674	0.015223056	0.010741062	0.0107449306666667
140	C00758	202.02661	Bergaptol	Coumarins	+	7.44	0.001840913	0.001746839	0.001078721	0.001555491	0.006403901	0.003413949	0.002598143	0.00413866433333333	0.003825122	0.003268741	0.003547292	0.00354705166666667
141	C02236	201.993596	4-Sulfobenzoate		+	4.68	0.02449458	0.02099605	0.02401354	0.0231680566666667	0.05278646	0.03918390	0.03290028	0.0416235466666667	0.04430594	0.03260760	0.03846435	0.0384592966666667
142		202.09938	Demethoxyencecalin	Phenols	+	11.8	0.11585779	0.05433337	0.08231400	0.0841683866666667	0.09240496	0.08063909	0.04497886	0.0726743033333333	0.07514090	0.13888339	0.10697083	0.106998373333333
143	C09684	204.1878	Alpha-caryophyllene	Sesquiterpenoids	+	11.58	0.07688431	0.06040596	0.07577825	0.07102284	0.11361683	0.21493857	0.10270970	0.143755033333333	0.13328430	0.10703767	0.12017800	0.120166656666667
144	C07070	204.072119	Levamisole	Imidazothiazoles	+	12.04	0.08849912	0.09682576	0.07227319	0.0858660233333333	0.08229253	0.13943605	0.12334756	0.11502538	0.09003561	0.06265205	0.07636158	0.0763497466666667
145	C09629	204.1878	trans-Caryophyllene	Sesquiterpenoids	+	12.12	0.11480149	0.02262303	0.06268634	0.06670362	0.06651511	0.22199713	0.10493740	0.13114988	0.05592428	0.05627798	0.05610090	0.0561010533333333
146	C04210	204.111008	N5-(L-1-Carboxyethyl)-L-ornithine	Amino acid related compounds	+	2.99	0.004432825	0.008444638	0.006711234	0.00652956566666667	0.001904689	0.004799074	0.003427524	0.00337709566666667	0.013054966	0.003024244	0.008046106	0.008041772
147	C10743	204.089878	Vasicinol	Alkaloids	+	10.57	0.012308565	0.009312542	0.003818152	0.008479753	0.011528363	0.005525706	0.019490934	0.0121816676666667	0.005267522	0.007374129	0.006319460	0.00632037033333333
148	C00588	183.066046	Phosphorylcholine	Cholines	+	0.67	0.4032046	0.3842056	0.3353358	0.374248666666667	1.4012096	1.2799125	1.1525246	1.27788223333333	0.9963134	0.7685875	0.8825980	0.882499633333333
149	C06559	187.062473	Deethylatrazine	Triazines	+	3.81	0.6522070	0.5438743	0.6535707	0.616550666666667	0.4590525	0.3730701	0.4623081	0.4314769	0.5071530	0.5806299	0.5438439	0.5438756
150	C01717	189.042594	Kynurenic acid	Alkaloids	+	4.36	0.03126895	0.02444076	0.04323343	0.0329810466666667	0.05062592	0.02744336	0.02524739	0.03443889	0.02700439	0.05564368	0.04130547	0.0413178466666667
151	C10763	190.110613	Cytisine	Alkaloids	+	1.22	0.002613230	0.008197308	0.004941279	0.00525060566666667	0.004756476	0.008547685	0.002670062	0.005324741	0.008233955	0.007542067	0.007888460	0.00788816066666667
152	C16778	196.07356	Cantharidin	Monoterpenoids	+	6.03	0.011671830	0.016539864	0.023475252	0.017228982	0.010792333	0.012610191	0.023984436	0.0157956533333333	0.013893351	0.009151979	0.011525738	0.0115236893333333
153	C09837	196.14633	Bornyl acetate	Monoterpenoids	+	6.54	0.010120908	0.011578499	0.006133350	0.00927758566666667	0.016612295	0.013362635	0.013937711	0.014637547	0.008303468	0.014054825	0.011175419	0.011177904
154	C08491	210.125595	Jasmonic acid	Fatty Acyls	+	6.73	0.001120245	0.003192449	0.005428867	0.003247187	0.006797805	0.004932392	0.003243951	0.00499138266666667	0.002191916	0.008907140	0.005545176	0.00554807733333333
155	C06536	214.110613	Harmaline	Alkaloids	+	10	0.0011324681	0.0007625876	0.0060382189	0.00264442486666667	0.0035184660	0.0026926394	0.0032460766	0.003152394	0.0056499441	0.0044230991	0.0050373168	0.00503678666666667
156	C15608	222.06808	Flavone	Flavonoids	+	4.13	0.001801405	0.002620480	0.003131060	0.00251764833333333	0.001766324	0.004166052	0.001469914	0.00246743	0.004029755	0.003835436	0.003932721	0.00393263733333333
157	C17480	222.052825	Isofraxidin	Phenylpropanoids	+	4.25	0.002787507	0.001285418	0.001772296	0.001948407	0.003146534	0.007603358	0.003147924	0.00463260533333333	0.003651476	0.001897688	0.002775719	0.002774961
158		224.10486	3,4,5-Trimethoxycinnamyl alcohol	Phenylpropanoids	+	10.4	0.011329953	0.009166123	0.006029376	0.00884181733333333	0.006583990	0.014207424	0.025145128	0.0153121806666667	0.007146902	0.026199376	0.016660791	0.016669023
159	C02700	236.079708	N'-Formylkynurenine	Amino acid and derivatives	+	9.51	0.005689178	0.004254896	0.004550743	0.00483160566666667	0.007083894	0.005820867	0.006407695	0.00643748533333333	0.007043176	0.007056870	0.007050014	0.00705002
160	C14095	236.03209	2-Hydroxy-3-carboxybenzalpyruvate	Organic acids	+	11.13	0.005651253	0.015616570	0.004704779	0.008657534	0.004645341	0.039098912	0.004113551	0.0159526013333333	0.007416541	0.009209411	0.008311814	0.00831258866666667
161	C00214	242.090273	Thymidine	Nucleotide and its derivates	+	3.04	0.38108394	0.43164323	0.35707838	0.389935183333333	0.11584184	0.09613946	0.11690029	0.109627196666667	0.27519441	0.26071751	0.26796535	0.26795909
162	C01727	242.080376	Lumichrome	Alkaloids	+	6.7	0.0016769708	0.0152434800	0.0101753129	0.00903192123333333	0.0014319370	0.0007905479	0.0317348718	0.0113191189	0.0220495063	0.0292835500	0.0256618396	0.0256649653
163	C00475	243.085522	Cytidine	Nucleotide and its derivates	+	0.7	7.015696	6.201457	4.666228	5.961127	11.537102	7.633312	11.568062	10.2461586666667	8.718237	6.806396	7.763556	7.76272966666667
164	C00559	251.10184	Deoxyadenosine	Nucleotide and its derivates	+	4.04	0.069110954	0.081993007	0.059681110	0.0702616903333333	0.016977676	0.009508025	0.025515788	0.0173338296666667	0.035721632	0.046036567	0.040872414	0.040876871
165	C05198	251.10184	5'-Deoxyadenosine	Nucleotide and its derivates	+	2.41	2.774226	2.232219	2.087390	2.36461166666667	1.585111	1.371150	1.727555	1.561272	1.775292	2.120541	1.947693	1.947842
166	C08431	251.10184	Cordycepin	Nucleotide and its derivates	+	2.35	2.774226	2.232219	2.087390	2.36461166666667	1.585111	1.371150	1.727555	1.561272	1.775292	2.120541	1.947693	1.947842
167	C09053	270.08921	Alloimperatorin	Coumarins	+	8.83	0.01667739	0.01854289	0.02325303	0.0194911033333333	0.01757016	0.01382333	0.01454003	0.0153111733333333	0.02473434	0.01336889	0.01905898	0.01905407
168	C05904	270.052825	Pelargonidin	Flavonoids	+	8.98	0.007616212	0.003242571	0.001324053	0.00406094533333333	0.003789218	0.003124723	0.006410666	0.00444153566666667	0.005963350	0.018588961	0.012267972	0.0122734276666667
169	C08730	270.052825	Sulfuretin	Flavonoids	+	8.9	0.007616212	0.004127886	0.002365804	0.00470330066666667	0.006676488	0.008573397	0.001138391	0.00546275866666667	0.010336025	0.018588961	0.014457144	0.01446071
170	C14313	270.052825	3',4',7-Trihydroxyisoflavone	Flavonoids	+	8.98	0.005750261	0.003002911	0.010220756	0.00632464266666667	0.004949468	0.020415141	0.013109293	0.012824634	0.013352359	0.007596916	0.010478368	0.010475881
171	C10113	270.052825	Norwogonin	Flavonoids	+	11.83	0.04410476	0.04403750	0.05159842	0.0465802266666667	0.04134217	0.03000385	0.04248991	0.03794531	0.04884651	0.06208846	0.05545890	0.0554646233333333
172	C06561	272.068475	Naringenin chalcone	Flavonoids	+	6.54	0.006718207	0.008274437	0.002201924	0.00573152266666667	0.005759241	0.002501363	0.004335744	0.00419878266666667	0.004815539	0.011924686	0.008365505	0.00836857666666667
173	C02537	272.17763	17alpha-Estradiol	Steroids and steroid derivatives	+	10.95	0.010185390	0.006808931	0.005449268	0.00748119633333333	0.014930765	0.007075851	0.018046253	0.0133509563333333	0.025727966	0.012289470	0.019017428	0.0190116213333333
174	C10372	272.10486	9-Methoxy-alpha-lapachone	Quinones	+	6.51	0.01346994	0.01147851	0.02681053	0.0172529933333333	0.00598170	0.02677109	0.01166019	0.0148043266666667	0.02893098	0.03853716	0.03372784	0.0337319933333333
175	C09644	272.10486	2',6'-Dihydroxy 4'-methoxydihydrochalcone	Chalcones	+	10.72	0.1896446	0.1408414	0.1341078	0.1548646	0.1601674	0.1995456	0.1607558	0.1734896	0.1486587	0.1759981	0.1623107	0.1623225
176	C18218	272.235145	16-Hydroxy hexadecanoic acid	Lipids	+	6.51	0.004109817	0.002574699	0.003641966	0.00344216066666667	0.003025739	0.004454180	0.008771140	0.00541701966666667	0.002410764	0.005796093	0.004101234	0.004102697
177	C09751	272.068475	Garbanzol	Flavonoids	+	9.9	0.02092375	0.01249773	0.01934883	0.0175901033333333	0.04748016	0.01623909	0.01416631	0.0259618533333333	0.02707242	0.01156721	0.01932986	0.0193231633333333
178	C20216	293.199094	Nordihydrocapsaicin	Alkaloids	+	11.87	0.03477780	0.07853555	0.12153634	0.07828323	0.07650566	0.09310938	0.13138910	0.100334713333333	0.11703166	0.11396794	0.11550179	0.115500463333333
179	C06528	294.173213	Cinchonine	Alkaloids	+	11.99	0.8296065	0.6466626	0.8089730	0.761747366666667	3.5536498	3.4955500	3.8468173	3.6320057	2.1370540	1.9750117	2.0561379	2.05606786666667
180	C14766	294.219495	9-OxoODE	Fatty Acyls	+	11.98	0.0407032932	0.0384530101	0.0363234198	0.0384932410333333	0.2164855509	0.1902584783	0.0002674751	0.135670501433333	0.1357097353	0.1503413446	0.1430160568	0.1430223789
181	C11635	294.173213	Tombozine	Alkaloids	+	8.31	0.013343328	0.004235960	0.002626422	0.00673523666666667	0.004702447	0.025683520	0.001240520	0.0105421623333333	0.012329210	0.002888762	0.007615105	0.00761102566666667
182	C14827	312.23006	(10E,12Z)-(9S)-9-Hydroperoxyoctadeca-10,12-dienoic acid	Fatty Acyls	+	11.96	0.3815367	0.2997972	0.2373571	0.306230333333333	2.8534082	1.6163648	2.5800376	2.34993686666667	0.9251818	1.2656369	1.0951887	1.0953358
183	C04717	312.23006	13-HPODE	Lipids	+	11.98	0.3815367	0.2997972	0.2373571	0.306230333333333	2.8534082	1.6163648	2.5800376	2.34993686666667	0.9251818	1.2656369	1.0951887	1.0953358
184	C19827	294.219495	Colneleate	Fatty Acyls	+	11.97	0.05732116	0.11821457	0.13325062	0.102928783333333	0.50686971	0.40195674	0.62576624	0.511530896666667	0.28374231	0.29876902	0.29124593	0.29125242
185	C11379	294.173213	(-)-Cinchonidine	Alkaloids	+	11.99	0.9736023	0.8331408	0.6986180	0.835120366666667	4.9942755	1.7096957	5.8118656	4.1719456	2.7320751	2.6380120	2.6851045	2.68506386666667
186	C10462	294.18311	6-Gingerol	Phenols	+	11.99	0.4426716	0.4047572	0.4252173	0.424215366666667	1.0942760	1.8032471	1.5400887	1.47920393333333	1.3674616	1.0007276	1.1843323	1.18417383333333
187	C11045	294.121573	Asp-Phe methyl ester	Carboxylic acids and derivatives	+	3.06	0.04754089	0.04349235	0.04116331	0.0440655166666667	0.45209315	0.32813170	0.33515687	0.371793906666667	0.19033632	0.14605637	0.16822504	0.16820591
188	C00170	297.089561	5'-S-Methyl-5'-thioadenosine	Nucleotide and its derivates	+	3.99	0.393293712	0.410877777	0.003022616	0.269064701666667	0.174567839	0.005686592	0.001757314	0.0606705816666667	0.312429345	0.339490354	0.325942311	0.325954003333333
189	C03465	130.062995	3-Methyl-2-oxovaleric acid	Keto acids and derivatives	+	3.8	0.01861940	0.01276052	0.01257314	0.01465102	0.01621722	0.01142969	0.01422794	0.0139582833333333	0.02214390	0.01389498	0.01802479	0.0180212233333333
190	C00106	112.027278	Uracil	Nucleotide and its derivates	+	1.91	0.7781319	0.5135541	0.4437831	0.5784897	0.8355155	0.5961576	0.5105015	0.647391533333333	0.5345521	0.6710748	0.6027249	0.602783933333333
191	C16512	299.282429	Palmitoylethanolamide	Carboximidic acids and derivatives	+	12.61	0.19791182	0.16986173	0.15717995	0.1749845	0.13137709	0.09764923	0.09886404	0.109296786666667	0.07843254	0.15021118	0.11427533	0.11430635
192	C08019	301.131409	Oxymorphone	Phenanthrenes and derivatives	+	11.18	0.5723605	0.5312064	0.6376027	0.580389866666667	2.0788255	1.8064629	1.8935366	1.926275	1.1729173	1.1158432	1.1444172	1.14439256666667
193	C10105	302.042655	Morin	Flavonoids	+	7.71	0.004975033	0.005995685	0.004868592	0.00527977	0.012279653	0.010918717	0.008214307	0.0104708923333333	0.012202055	0.007313284	0.009760838	0.00975872566666667
194	C05908	302.042655	Delphinidin	Flavonoids	+	6.86	0.01255102	0.02647843	0.03847605	0.0258351666666667	0.03858662	0.02424389	0.07645116	0.0464272233333333	0.02754176	0.04127781	0.03440088	0.0344068166666667
195	C10177	302.042655	Robinetin	Flavonoids	+	6.83	0.03021559	0.05966383	0.02227191	0.0373837766666667	0.04357551	0.05054900	0.03380936	0.0426446233333333	0.04004618	0.03095288	0.03550543	0.0355014966666667
196	C01851	303.147059	Scopolamine	Alkaloids	+	6.86	0.002901912	0.002289444	0.003388596	0.002859984	0.006231308	0.006884744	0.006200225	0.006438759	0.010115746	0.004564830	0.007343886	0.00734148733333333
197	C08628	426.386165	Lupeol	Triterpenoids	+	11.9	0.05937344	0.02888078	0.06430596	0.0508533933333333	0.17370708	0.14101556	0.06523749	0.126653376666667	0.08574116	0.07921393	0.08248178	0.0824789566666667
198	C17901	426.386165	Simiarenol	Triterpenoids	+	12.65	0.19626652	0.06316788	0.08884018	0.116091526666667	0.24575219	0.03408246	0.22794763	0.16926076	0.11944356	0.21779853	0.16855730	0.168599796666667
199	C19833	426.386165	Germanicol	Triterpenoids	+	12.63	0.19626652	0.11710072	0.08884018	0.13406914	0.24575219	0.04013115	0.22794763	0.17127699	0.11944356	0.21779853	0.16855730	0.168599796666667
200	C02141	426.386165	Cycloeucalenol	Triterpenoids	+	11.9	0.03105279	0.01414833	0.03402174	0.02640762	0.02583098	0.02117427	0.20165234	0.0828858633333333	0.03909621	0.12003872	0.07951500	0.0795499766666667
201	C00020	347.063087	Adenosine 5'-monophosphate	Nucleotide and its derivates	+	1.38	0.2455417	0.2374734	0.2172768	0.233430633333333	0.2372409	0.1844949	0.2215853	0.214440366666667	0.2377782	0.2017360	0.2197805	0.2197649
202	C01367	347.063087	Adenosine 3'-monophosphate	Nucleotide and its derivates	+	2.23	0.61023255	0.55125460	0.02302751	0.39483822	0.07004227	0.04546751	0.04639885	0.0539695433333333	0.30000347	0.01610286	0.15823717	0.1581145
203		150.06808	Acetic acid m-cresyl ester	Phenols	+	7.28	0.008878038	0.005937689	0.005095640	0.00663712233333333	0.017899677	0.013168889	0.013083893	0.0147174863333333	0.008476103	0.019305112	0.013883589	0.013888268
204	C09868	150.104465	(R)-Menthofuran	Prenol lipids	+	5.15	0.007477536	0.005751185	0.004941321	0.00605668066666667	0.009563513	0.014449518	0.016296625	0.013436552	0.020992365	0.015546371	0.018272898	0.0182705446666667
205	C05629	150.06808	Hydrocinnamic acid	Phenylpropanoids	+	11.25	0.006045875	0.010262651	0.010518375	0.00894230033333333	0.041978154	0.005490472	0.006615532	0.0180280526666667	0.015259520	0.007372196	0.011320970	0.011317562
206	C01951	150.104465	Piperitenone	Prenol lipids	+	9.92	0.004388300	0.002583361	0.005458655	0.00414343866666667	0.009922365	0.003077282	0.004171544	0.00572373033333333	0.004735893	0.002673734	0.003706150	0.003705259
207	C03057	150.031695	2-Carboxybenzaldehyde	Phenols	+	3.07	0.006603469	0.005769727	0.017275333	0.009882843	0.020760771	0.027340101	0.011008062	0.019702978	0.024174140	0.009448911	0.016821069	0.0168147066666667
208	C13342	150.06808	1-(4-Hydroxyphenyl)propan-1-one	Phenylpropanoids	+	9.9	0.016509568	0.007461874	0.012780964	0.012250802	0.013113676	0.012551761	0.020154561	0.0152733326666667	0.032526322	0.030327307	0.031428240	0.0314272896666667
209	C02646	150.06808	p-Coumaryl alcohol	Phenylpropanoids	+	4.15	0.004418887	0.002873792	0.005463742	0.00425214033333333	0.007018181	0.003547684	0.007579826	0.00604856366666667	0.007752709	0.004947723	0.006352034	0.006350822
210	C13846	283.287514	Octadecanamide	Fatty Acyls	+	13.02	0.2523366	0.2656056	0.3093281	0.275756766666667	0.3598357	0.3114023	0.4196963	0.363644766666667	0.2904538	0.3256063	0.3080072	0.308022433333333
211	C14748	320.235145	20-HETE	Fatty Acyls	+	13.28	0.04300372	0.06460927	0.05994178	0.05585159	0.08391453	0.01846539	0.09209113	0.0648236833333333	0.07985890	0.08453757	0.08219520	0.0821972233333333
212		338.24571	Kirenol	Diterpenoids	+	13.16	0.13456302	0.05845109	0.08264715	0.0918870866666667	0.17918549	0.39157631	0.12475731	0.231839703333333	0.21890268	0.17066343	0.19481432	0.194793476666667
213	D02754	326.188195	Acitretin	Miscellaneous	+	7.47	0.023805200	0.031540824	0.007959658	0.021101894	0.012922453	0.012627819	0.005921214	0.0104904953333333	0.010082256	0.008871485	0.009477655	0.009477132
214	C06429	328.24023	Docosahexaenoic acid	Fatty Acyls	+	12.6	0.01372273	0.01398135	0.01121143	0.0129718366666667	0.02036646	0.01662536	0.01114340	0.0160450733333333	0.02958525	0.04041898	0.03499509	0.0349997733333333
215	C14985	328.09469	4',5,7-Trimethoxyflavone	Flavonoids	+	13.87	0.006913917	0.007193057	0.012551203	0.008886059	0.010362666	0.010781379	0.019249015	0.0134643533333333	0.016150243	0.013396681	0.014775247	0.014774057
216	C09294	328.11582	Anisatin	Sesquiterpenoids	+	5.42	0.011509883	0.008431760	0.004241581	0.00806107466666667	0.001715617	0.004818606	0.009587183	0.005373802	0.008272814	0.014955372	0.011609762	0.0116126493333333
217		328.16746	Anwulignan	Lignans	+	11.6	0.06320257	0.04012101	0.05070914	0.05134424	0.10772079	0.05256728	0.09917977	0.08648928	0.06064827	0.05413158	0.05739415	0.0573913333333333
218	C02353	329.052522	Adenosine 2',3'-cyclic phosphate	Purine nucleotides	+	1.86	0.7877944	0.6893268	0.4046609	0.6272607	0.2423423	0.1721561	0.4025376	0.272345333333333	0.2393442	0.4180422	0.3285774	0.3286546
219	C10852	329.162709	Cinnamoylcocaine	Alkaloids	+	11.56	0.0038163490	0.0001490594	0.0001769508	0.0013807864	0.0002244229	0.0002551223	0.0238247876	0.00810144426666667	0.0207541595	0.0002420795	0.0105114140	0.010502551
220	C01176	330.219495	17-Hydroxyprogesterone	Steroids and steroid derivatives	+	11.77	0.04069603	0.06445501	0.05840733	0.0545194566666667	0.11412084	0.13010261	0.12628043	0.123501293333333	0.04488003	0.09426480	0.06954041	0.0695617466666667
221	C10193	330.073955	Tricin	Flavonoids	+	9.31	0.23687603	0.02655873	0.26844413	0.177292963333333	0.10993771	0.10615998	0.09286874	0.10298881	0.21259207	0.02421903	0.11852764	0.118446246666667
222	C17670	330.073955	Aurantio-obtusin	Anthraquinones	+	10.28	0.004947081	0.014614151	0.018476522	0.0126792513333333	0.013312883	0.018695962	0.024173347	0.0187273973333333	0.026774393	0.014688588	0.020739323	0.0207341013333333
223	C17055	330.167855	Picrocrocin	Monoterpenoids	+	9.25	0.0093375028	0.0020029714	0.0176778958	0.00967279	0.0085694911	0.0002551223	0.0055505361	0.0047917165	0.0056307094	0.0188393988	0.0122264932	0.0122322004666667
224	C00455	334.056605	beta-Nicotinamide mononucleotide	Nucleotide and its derivates	+	0.73	0.03408106	0.03029028	0.01880234	0.02772456	0.03022590	0.05100228	0.02315860	0.0347955933333333	0.02290522	0.03860412	0.03074449	0.0307512766666667
225	C09770	334.06887	Cedeodarin	Flavonoids	+	11.73	0.0239060348	0.0075427650	0.0001769508	0.0105419168666667	0.0566864921	0.0116404879	0.0523115557	0.0402128452333333	0.0233943404	0.0231367042	0.0232656893	0.0232655779666667
226	C06176	335.173274	Senecionine	Alkaloids	+	11.73	0.01252858	0.01123300	0.01513915	0.01296691	0.01801090	0.02515557	0.03854367	0.0272367133333333	0.01987407	0.01779306	0.01883491	0.0188340133333333
227	C10410	335.173274	Triangularine	Alkaloids	+	11.72	0.2825130	0.5229693	0.3914413	0.398974533333333	0.4593944	0.0524387	0.7775068	0.429779966666667	0.6450391	0.5562105	0.6006824	0.600644
228	C05356	336.23006	5(S)-HPETE	Fatty Acyls	+	11.58	0.0571657931	0.0086844605	0.0001769508	0.0220090681333333	0.0002244229	0.0002551223	0.0724288376	0.0243027942666667	0.0053687629	0.0406342590	0.0229786544	0.0229938921
229	C14828	314.24571	9,10-DHOME	Fatty Acyls	+	13.3	0.05296767	0.04769992	0.05252219	0.05106326	0.08800842	0.06204362	0.07800889	0.07602031	0.07938127	0.06589281	0.07264578	0.0726399533333333
230	C04822	336.23006	8(R)-HPETE		+	11.58	0.0232800564	0.0001490594	0.0460073891	0.0231455016333333	0.0002244229	0.1149871850	0.1641951839	0.0931355972666667	0.0533459635	0.1151145565	0.0841902260	0.0842169153333334
231	C10523	336.099775	Psoralidin	Coumarins	+	11.8	0.1214609	0.1496740	0.1430059	0.138046933333333	0.3944621	0.4938937	0.6047452	0.497700333333333	0.3357173	0.2807015	0.3082451	0.3082213
232	C10434	336.08452	5-O-Caffeoylshikimic acid	Phenylpropanoids	+	9.95	0.007739204	0.007337563	0.002070887	0.00571588466666667	0.004939660	0.007313894	0.004170150	0.005474568	0.007014987	0.005794823	0.006405696	0.00640516866666667
233		336.147393	Nb-Feruloyltryptamine	Alkaloids	+	11.57	0.0001709313	0.0088340155	0.0018738763	0.00362627436666667	0.0064453657	0.0351581583	0.0002674751	0.0139569997	0.0187903333	0.0002420795	0.0095282281	0.00952021363333333
234	C10363	337.188924	Platyphylline	Alkaloids	+	9.28	0.004205337	0.002739681	0.003654153	0.003533057	0.001247951	0.003148788	0.005439089	0.00327860933333333	0.013529579	0.002959986	0.008251633	0.008247066
235		337.188924	3alpha,6beta-Ditigloyloxytropan-7beta-ol	Alkaloids	+	13.21	12.867320	17.923149	10.272795	13.6877546666667	22.231539	1.478066	21.963515	15.2243733333333	19.703279	20.617680	20.159887	20.160282
236	C04677	338.062753	AICAR	Imidazole ribonucleosides and ribonucleotides	+	13.28	1.0811718	1.2719627	0.8639387	1.07235773333333	1.2018265	0.1029742	1.8999730	1.0682579	1.4675218	1.4465694	1.4570592	1.45705013333333
237	C10542	338.115425	Wighteone	Flavonoids	+	13.01	0.1193690	3.2525193	0.1248649	1.1655844	3.5251569	0.1746600	5.5616007	3.0871392	4.9009576	4.0636887	4.4828658	4.48250403333333
238		338.15181	8-Geranyloxypsoralen	Coumarins	+	13.29	2.4285803	3.2525193	2.2104148	2.6305048	3.5251569	0.3134633	5.5616007	3.13340696666667	4.9009576	4.0636887	4.4828658	4.48250403333333
239	C22152	338.15181	Bergamotine	Coumarins	+	13.03	0.05050373	0.05419306	0.06562301	0.0567732666666667	0.11407798	0.04906664	0.06845764	0.0772007533333333	0.07366826	0.06885126	0.07126288	0.0712608
240	C00262	136.038511	Hypoxanthine	Nucleotide and its derivates	+	2.67	1.0979129	0.8649748	0.9205362	0.9611413	0.3022729	0.1142162	0.6437497	0.353412933333333	0.8963311	1.0225981	0.9593828	0.959437333333333
241	C06074	136.1252	Myrcene	Monoterpenoids	+	11.74	0.03845476	0.03167582	0.04832116	0.0394839133333333	0.08574491	0.06780784	0.05497673	0.0695098266666667	0.02761947	0.04735947	0.03747668	0.0374852066666667
242	C14087	136.05243	3-Methylsalicylaldehyde	Benzaldehyde	+	10.56	0.007574326	0.010047929	0.014169072	0.010597109	0.017418374	0.008591981	0.018301015	0.0147704566666667	0.019267847	0.012133973	0.015705534	0.0157024513333333
243	C00548	136.05243	Phenyl acetate	Phenol esters	+	10.56	0.04942129	0.03819603	0.04371183	0.0437763833333333	0.07748270	0.11626953	0.02542214	0.0730581233333333	0.09365397	0.04280791	0.06826389	0.0682419233333333
244	C04203	136.100048	N,N-Dimethyl-1,4-phenylenediamine	Amines	+	2.56	0.3347884	0.2499518	0.4267427	0.337160966666667	0.2689393	0.3385411	0.2572967	0.288259033333333	0.2432976	0.2769511	0.2601025	0.260117066666667
245	C10208	254.05791	Daidzein	Flavonoids	+	8.5	0.007725275	0.006973970	0.006722149	0.00714046466666667	0.014025941	0.019628423	0.017265155	0.016973173	0.022354809	0.007342178	0.014858224	0.014851737
246	C17237	254.072514	S-(Phenylacetothiohydroximoyl)-L-cysteine	Amino acid related compounds	+	11.56	0.0001709313	0.0267500439	0.0468953118	0.024605429	0.0600956034	0.0921677468	0.0496232849	0.0672955450333333	0.0824185243	0.0002420795	0.0413835628	0.0413480555333333
247		254.05791	7,8-Dihydroxyflavone	Flavonoids	+	7.38	0.002723131	0.002671813	0.006161584	0.003852176	0.002562184	0.006264033	0.006075294	0.00496717033333333	0.003854311	0.002934492	0.003394997	0.0033946
248	C08316	338.31848	Erucic acid	Fatty Acyls	+	13.28	3.4826201	4.2312724	3.4592693	3.72438726666667	5.8396127	0.4852121	8.1620045	4.8289431	7.4786257	4.9969469	6.2393947	6.23832243333333
249	C14772	338.24571	5,6-DHET	Fatty Acyls	+	13.03	0.019418719	0.016050638	0.008893125	0.014787494	0.024927260	0.013005375	0.013854389	0.0172623413333333	0.028447767	0.031282106	0.029863099	0.029864324
250		338.24571	Sterebin E	Diterpenoids	+	13.19	0.011559935	0.019334674	0.008893125	0.013262578	0.023367234	0.012127566	0.019035960	0.01817692	0.013550898	0.030335020	0.021932081	0.021939333
251	C14773	338.24571	8,9-DiHETrE	Fatty Acyls	+	13.03	0.4978387	0.7056570	0.5558018	0.5864325	0.9307920	0.4679886	1.1272796	0.842020066666667	0.6925746	0.5581745	0.6254617	0.6254036
252	C14472	342.11034	4',5,6,7-Tetramethoxyflavone	Flavonoids	+	11.66	0.03285257	0.14642722	0.03813467	0.0724714866666667	0.05053864	0.04371982	0.06705957	0.0537726766666667	0.03550068	0.04725472	0.04137008	0.04137516
253		342.219495	Guggulsterone E&Z	Steroids	+	11.08	0.020191465	0.036541176	0.004964158	0.0205655996666667	0.002082410	0.003370939	0.002356440	0.002603263	0.005694753	0.020748683	0.013211961	0.0132184656666667
254	C10433	342.095085	1-O-Caffeoylglucose	Carbohydrates	+	4.92	0.003742990	0.005880444	0.002649656	0.00409103	0.006539343	0.003375532	0.001971786	0.00396222033333333	0.004883936	0.005389738	0.005136509	0.00513672766666667
255	C01970	342.116215	beta-Lactose	Carbohydrates	+	4.57	0.0019005822	0.0006112407	0.0011843810	0.00123206796666667	0.0051536102	0.0091639466	0.0020751800	0.0054642456	0.0082545372	0.0019757962	0.0051192361	0.00511652316666667
256	C00942	345.047437	Guanosine 3',5'-cyclic monophosphate	Nucleotide and its derivates	+	2.26	1.3484665	1.0009707	0.9041562	1.08453113333333	1.3187058	1.1164330	1.4529912	1.29604333333333	1.0402727	1.0993524	1.0697742	1.06979976666667
257	C17499	354.146725	Notopterol	Coumarins	+	11.94	0.011999602	0.012215837	0.006495552	0.010236997	0.017831074	0.016002291	0.025379564	0.019737643	0.012442828	0.018157988	0.015296704	0.0152991733333333
258	C10882	354.11034	Sesamin	Lignans	+	10.09	0.001241615	0.001774656	0.005086832	0.00270103433333333	0.002318165	0.003043280	0.003630042	0.00299716233333333	0.005939785	0.002176023	0.004060343	0.004058717
259	C08817	412.370515	Fucosterol	Steroids	+	12.08	0.0084100682	0.0001490594	0.0031387429	0.00389929016666667	0.0158913791	0.0002551223	0.0193913414	0.0118459476	0.0221732981	0.0002420795	0.0112219031	0.0112124269
260	C00054	427.029419	Adenosine 3',5'-diphosphate	Purine nucleotides	+	11.89	0.0046993292	0.0001490594	0.0056907702	0.00351305293333333	0.1743288507	0.0031309447	0.0128899467	0.0634499140333333	0.0040262124	0.0163933171	0.0102017493	0.0102070929333333
261	C06202	122.03678	2-Hydroxybenzaldehyde	Benzene and substituted derivatives	+	9.9	0.10361200	0.03855579	0.06637448	0.06951409	0.18058274	0.27428174	0.15803685	0.204300443333333	0.13957299	0.10909482	0.12435366	0.12434049
262	C00503	122.05791	Erythritol	Miscellaneous	+	6.17	0.009432644	0.009448407	0.007143034	0.008674695	0.014987122	0.016915874	0.018811386	0.016904794	0.019680074	0.011822414	0.015756337	0.0157529416666667
263	C00153	122.048013	Nicotinamide	Alkaloids	+	1.01	0.035293306	0.024108110	0.007637968	0.0223464613333333	0.072642621	0.052303170	0.080074340	0.0683400436666667	0.067848277	0.018272996	0.043092768	0.043071347
264	C04785	310.21441	13(S)-HPOT	Fatty acyls	+	11.47	0.2395446	0.1393208	0.2122392	0.197034866666667	0.1817174	0.3856916	0.4134291	0.326946033333333	0.2330515	0.1113162	0.1722628	0.172210166666667
265	C07580	310.19328	Cannabinol	Phenols	+	11.75	0.1716703	0.2696374	0.1633107	0.201539466666667	0.5713851	0.4049679	0.8774396	0.617930866666667	0.2325188	0.2782138	0.2553367	0.255356433333333
266	C10130	310.204513	Astrocasine	Alkaloids	+	13.94	0.0018765766	0.0001490594	0.0033374475	0.0017876945	0.0016158593	0.0014386523	0.0022914960	0.00178200253333333	0.0015312525	0.0034514352	0.0024900993	0.002490929
267		310.12051	Moracin C	Phenols	+	13.99	0.1797606	0.2266620	0.1513252	0.185915933333333	0.2916867	0.2334119	0.2753204	0.266806333333333	0.3555730	0.3549652	0.3552695	0.355269233333333
268		310.21441	Sterebin A	Diterpenoids	+	11.75	3.383473	3.788572	2.133884	3.10197633333333	5.200693	2.313048	7.661448	5.05839633333333	3.538409	3.089073	3.314032	3.313838
269	C16526	310.28718	cis-Gondoic acid	Lipids	+	13.4	0.01697011	0.01226873	0.01478308	0.0146739733333333	0.04074932	0.01995334	0.03018958	0.0302974133333333	0.03036413	0.03608913	0.03322292	0.0332253933333333
270	C05984	104.047345	2-Hydroxybutanoic acid	Organic acids	+	0.64	0.7487585	0.6816606	0.6911148	0.707177966666667	0.7683864	0.7516685	0.9060540	0.808702966666667	0.9565848	0.8658807	0.9112916	0.911252366666667
271	C14829	314.24571	12,13-DHOME	Fatty Acyls	+	11.88	0.07659814	0.06674372	0.13419739	0.0925130833333333	0.11361287	0.31201923	0.23923611	0.221622736666667	0.22753485	0.12134961	0.17451105	0.17446517
272	C01835	504.16904	Maltotriose	Organooxygen compounds	+	1.23	0.62336361	0.48706187	0.91232960	0.674251693333333	0.09323109	0.06817805	0.03680653	0.06607189	0.40592247	0.27533341	0.34071258	0.340656153333333
273	C03661	504.16904	1-Kestose	Organooxygen compounds	+	0.74	0.1881366558	0.0909108571	0.1181642029	0.132403905266667	0.0130375397	0.0099298744	0.0002674751	0.00774496306666667	0.0524015626	0.0790215071	0.0656942817	0.0657057838
274		526.1839	Physalin A	Steroids and steroid derivatives	+	12.1	0.1453549	0.2983209	0.2649245	0.2362001	0.1958079	0.3001490	0.5953103	0.363755733333333	0.3697780	0.3843816	0.3770704	0.377076666666667
275		526.1839	Physalin G	Steroids and steroid derivatives	+	12.17	0.1453549	0.2983209	0.2649245	0.2362001	0.1958079	0.3001490	0.5953103	0.363755733333333	0.1768031	0.3843816	0.2804578	0.2805475
276	C08591	552.433115	beta-Cryptoxanthin	Miscellaneous	+	13.08	0.0164278906	0.0201789558	0.0414908383	0.0260325615666667	0.0024620610	0.0041400574	0.0002674751	0.0022898645	0.0294535919	0.0109852465	0.0202313890	0.0202234091333333
277	C00417	174.01644	cis-Aconitic acid	Organic acids and derivatives	+	1.46	0.007669397	0.003099702	0.005253822	0.00534097366666667	0.012750388	0.009114781	0.008429827	0.010098332	0.008237497	0.005986717	0.007113566	0.00711259333333333
278	C01047	174.100443	L-Theanine	Amino acid and derivatives	+	0.85	0.009874544	0.014049455	0.020663606	0.014862535	0.104783556	0.016861903	0.008739778	0.0434617456666667	0.017330810	0.029045382	0.023180504	0.0231855653333333
279	C08304	174.115698	Gramine	Alkaloids	+	8.73	0.015050571	0.006104419	0.020636603	0.013930531	0.011298540	0.025849721	0.033854748	0.0236676696666667	0.014126338	0.013932847	0.014029718	0.0140296343333333
280		174.104465	6(1H)-Azulenone, 2,3-dihydro-1,4-dimethyl	Miscellaneous	+	8.73	0.003282496	0.002483627	0.004520469	0.003428864	0.007334997	0.004241878	0.008406392	0.006661089	0.008980572	0.001046777	0.005018817	0.00501538866666667
281	C16308	228.13616	Traumatic acid	Fatty Acyls	+	8.39	0.008588366	0.027996004	0.026983353	0.021189241	0.009192830	0.013019425	0.011578408	0.0112635543333333	0.006061670	0.012961154	0.009506940	0.00950992133333333
282	C08583	564.39673	Canthaxanthin	Prenol lipids	+	12.82	0.028031938	0.007792532	0.020492937	0.018772469	0.011125007	0.012114677	0.011563220	0.011600968	0.022707612	0.015654068	0.019185411	0.0191823636666667
283	C10890	580.215595	Acanthoside B	Lignans	+	6.51	0.0092692179	0.0098684824	0.0034870850	0.0075415951	0.0002244229	0.0016343663	0.0002674751	0.000708754766666667	0.0066896124	0.0097223011	0.0082039912	0.00820530156666667
284		292.07356	Karanjin	Flavonoids	+	11.67	2.064851	1.902407	1.812691	1.92664966666667	3.175881	2.669089	3.696224	3.180398	2.323261	2.408084	2.365618	2.36565433333333
285	C01226	292.203845	12-OPDA	Fatty Acyls	+	11.4	0.2214553	0.1980479	0.1621836	0.1938956	0.1330271	0.2025109	0.2432110	0.192916333333333	0.2077165	0.2497760	0.2287190	0.228737166666667
286	C01312	352.224975	Prostaglandin I2	Fatty Acyls	+	9.39	0.011197819	0.008449004	0.014952851	0.0115332246666667	0.015167707	0.004313869	0.018130228	0.012537268	0.012033235	0.010051616	0.011043710	0.0110428536666667
287		352.131075	Lansiumarin A	Coumarins	+	11.65	0.05570501	0.05637054	0.01910420	0.0437265833333333	0.27509982	0.06798288	0.17804636	0.173709686666667	0.02410595	0.16762956	0.09577473	0.0958367466666667
288	C04654	352.224975	(13E)-11a-Hydroxy-9,15-dioxoprost-13-enoic acid	Fatty Acyls	+	11.44	0.0104863427	0.0203382616	0.0285647589	0.0197964544	0.0621998846	0.0002551223	0.0145981359	0.0256843809333333	0.0343476299	0.0127769702	0.0235762806	0.0235669602333333
289	C02273	370.074745	4-O-alpha-D-Galactopyranuronosyl-D-galacturonic acid	Organooxygen compounds	+	11.43	0.01547147	0.02375483	0.02560197	0.0216094233333333	0.07675313	0.05159674	0.02515191	0.05116726	0.03077836	0.01834784	0.02457116	0.0245657866666667
290	C09216	352.058305	Daphnoretin	Coumarins	+	11.45	0.03421804	0.02087909	0.05833216	0.0378097633333333	0.12398095	0.10777374	0.08119334	0.10431601	0.05174380	0.10015238	0.07591671	0.07593763
291	C09802	388.13695	Cornin	Iridoids	+	11.91	0.0203529186	0.0001490594	0.0186925558	0.0130648446	0.0142654422	0.0086957480	0.0150191821	0.0126601241	0.0180514247	0.0478571214	0.0329349551	0.0329478337333333
292	C16908	220.182715	Caryophyllene oxide	Sesquiterpenoids	+	11.66	0.15711607	0.16695603	0.09545091	0.139841003333333	0.11937139	0.21970591	0.14061390	0.159897066666667	0.19890461	0.14930924	0.17413907	0.17411764
293		162.031695	3-Hydroxycoumarin	Coumarins	+	9.94	0.06627268	0.04558208	0.02766913	0.0465079633333333	0.03376067	0.02172069	0.01237846	0.02261994	0.03852170	0.02463088	0.03158530	0.0315792933333333
294	C06358	162.06808	Methyl cinnamate	Phenylpropanoids	+	4.9	0.015730242	0.007767688	0.018507945	0.0140019583333333	0.012475229	0.022177649	0.009908988	0.0148539553333333	0.025565581	0.023331097	0.024449787	0.0244488216666667
295	C10475	162.06808	4-Methoxycinnamaldehyde	Phenylpropanoids	+	6.8	0.002548976	0.006930891	0.002349771	0.00394321266666667	0.003281732	0.004431660	0.003105307	0.003606233	0.003596199	0.005012770	0.004303567	0.00430417866666667
296	C08387	410.448765	1-Octacosanol	Miscellaneous	+	13.2	0.17523806	0.19809018	0.17273985	0.182022696666667	0.21364155	0.02168749	0.24839314	0.161240726666667	0.16383349	0.21705505	0.19040978	0.190432773333333
297	C17090	218.167065	alpha-Cyperone	Sesquiterpenoids	+	12.2	0.15735979	0.10687049	0.09079999	0.118343423333333	0.03088978	0.14089156	0.05240703	0.0747294566666667	0.09139000	0.14358624	0.11745429	0.117476843333333
298	C09627	236.17763	Capsidiol	Prenol lipids	+	9.52	0.006749981	0.004616081	0.004963202	0.005443088	0.006622010	0.034847790	0.003717165	0.0150623216666667	0.018646140	0.013319461	0.015986253	0.0159839513333333
299	C03740	218.090273	(5-L-Glutamyl)-L-amino acid	Amino acid and its derivatives	+	11.9	0.0152588150	0.0057651539	0.0001769508	0.00706697323333333	0.0170480650	0.0094588230	0.0233266312	0.0166111730666667	0.0192032187	0.0098853763	0.0145503367	0.0145463105666667
300	C03837	218.05791	4-Methylumbelliferyl acetate	Coumarins	+	10.06	0.005848309	0.011920273	0.003067955	0.00694551233333333	0.015916274	0.018948541	0.017071991	0.0173122686666667	0.012345171	0.007984701	0.010167762	0.010165878
301	C16811	218.05791	Baldrinal	Miscellaneous	+	8.35	0.004718443	0.006749923	0.010478605	0.007315657	0.009514546	0.007047881	0.002799982	0.00645413633333333	0.011257141	0.004547724	0.007906781	0.007903882
302	C17501	218.167065	Cyperotundone	Prenol lipids	+	11.13	0.01387341	0.03009960	0.01200486	0.01865929	0.01483962	0.01000570	0.00890728	0.0112508666666667	0.03210672	0.02346094	0.02778944	0.0277857
303		196.14633	Nerylacetate	Monoterpenoids	+	8.37	0.031481343	0.023778013	0.011262383	0.022173913	0.032877946	0.013037995	0.006921899	0.0176126133333333	0.015854762	0.036202737	0.026015561	0.0260243533333333
304		610.15339	Quercetin 3-O-neohesperidoside	Flavonoids	+	6.59	0.031333087	0.011248893	0.017257855	0.0199466116666667	0.010073674	0.011519433	0.008806297	0.0101331346666667	0.012124941	0.008150691	0.010140392	0.0101386746666667
305	C01576	588.184295	Etoposide	Lignans	+	12.8	0.005657915	0.013063366	0.003440322	0.007387201	0.037903453	0.024539027	0.034544319	0.032328933	0.009241884	0.014248920	0.011742157	0.0117443203333333
306	C00004	665.124777	NADH	Nucleotide and its derivates	+	12	1.599532	1.847327	1.661184	1.702681	1.756636	2.793643	2.016647	2.18897533333333	2.426044	2.452601	2.439305	2.43931666666667
307	C00089	342.116215	Sucrose	Carbohydrates	+	0.89	1.62339622	0.36535733	0.51326232	0.83400529	0.04253596	0.11995145	0.04277507	0.0684208266666667	0.93035181	0.53241634	0.73164199	0.731470046666667
308	C19636	342.116215	Turanose	Fatty Acyls	+	0.79	1.62339622	0.70366309	0.93045443	1.08583791333333	0.15459187	0.11995145	0.07198471	0.115509343333333	0.52031692	0.53241634	0.52635879	0.526364016666667
309	C07064	342.116215	Lactulose	Organooxygen compounds	+	0.77	1.62339622	0.70366309	0.93045443	1.08583791333333	0.15459187	0.11995145	0.07198471	0.115509343333333	0.52031692	0.53241634	0.52635879	0.526364016666667
310	C09155	364.18859	Phorbol	Diterpenoids	+	11.91	0.0001709313	0.0001490594	0.0306201628	0.0103133845	0.0478582997	0.0456356598	0.0492353398	0.0475764331	0.0002414527	0.0576139843	0.0288905337	0.0289153235666667
311	C10276	226.09938	(E)-3-Hydroxy-5-methoxystilbene	Phenols	+	8.74	0.0111424526	0.0047625211	0.0097523772	0.0085524503	0.0105427737	0.0090675362	0.0145631920	0.0113911673	0.0009511334	0.0154799000	0.0082061002	0.00821237786666667
312		226.058973	3-Nitro-L-tyrosine	Miscellaneous	+	8.73	0.013761516	0.014812501	0.004568872	0.0110476296666667	0.005588434	0.010061241	0.008394307	0.00801466066666667	0.008820751	0.006903756	0.007863496	0.00786266766666666
313	C08322	226.19328	Myristoleic acid	Lipids	+	4.96	0.012625539	0.009282377	0.005487236	0.00913171733333333	0.018054678	0.020077716	0.010254698	0.0161290306666667	0.018087195	0.013562595	0.015827828	0.0158258726666667
314	C00670	257.102826	Glycerophosphocholine	Cholines	+	1.47	0.005252747	0.006811194	0.006372425	0.00614545533333333	0.010892766	0.003438032	0.006541798	0.006957532	0.005774608	0.005606859	0.005690842	0.00569076966666667
315	C00103	260.029722	Glucose 1-phosphate	Organooxygen compounds	+	13	1.341058	1.558259	1.191208	1.36350833333333	2.279142	1.581152	2.030354	1.96354933333333	1.356408	1.656704	1.506362	1.50649133333333
316	C00275	260.029722	Mannose 6-phosphate	Organooxygen compounds	+	13.03	0.07381372	0.08255838	0.08222391	0.0795320033333333	0.15471165	0.11094853	0.15807090	0.141243693333333	0.09561727	0.11702356	0.10630654	0.10631579
317		806.73634	Tripalmitin	Miscellaneous	+	12.58	0.005939941	0.017029832	0.002771884	0.00858055233333333	0.009738451	0.006509716	0.008502028	0.008250065	0.013717398	0.021183775	0.017445747	0.0174489733333333
318	C00410	314.22458	Progesterone	Steroids	+	11.6	0.0001709313	0.0001490594	0.0613042693	0.02054142	0.0706333158	0.0537632332	0.0660190413	0.0634718634333333	0.0327657411	0.0002420795	0.0165249898	0.0165109368
319	C09844	154.135765	Cineole	Monoterpenoids	+	6.78	0.01249432	0.01254804	0.02098058	0.01534098	0.02256723	0.02027702	0.01050856	0.01778427	0.01674556	0.02360820	0.02017243	0.0201753966666667
320	C06575	134.10955	p-Cymene	Monoterpenoids	+	11.62	0.1181036	0.1285498	0.1138909	0.120181433333333	0.2129366	0.2179210	0.2556316	0.228829733333333	0.1299737	0.1500155	0.1399816	0.139990266666667
321	C01983	152.047345	Mandelic acid	Phenols	+	11.6	0.2951354	0.3972837	0.2978765	0.330098533333333	0.7362578	0.8016564	0.6465040	0.7281394	0.3988535	0.6359986	0.5172724	0.517374833333333
322	C16930	134.073165	Chavicol	Phenols	+	10.57	0.14956889	0.08278178	0.08092201	0.104424226666667	0.06611024	0.07616860	0.09373131	0.07867005	0.13595407	0.08602785	0.11102332	0.111001746666667
323	C07467	424.145679	Eprosartan	Benzene and substituted derivatives	+	12.07	0.02948369	0.02004559	0.04072972	0.0300863333333333	0.03429781	0.03914111	0.04596284	0.0398005866666667	0.03197229	0.04918178	0.04056588	0.0405733166666667
324		424.18859	Beta-mangostin	Xanthones	+	13.21	0.016960372	0.029959645	0.029177537	0.0253658513333333	0.037945714	0.006860035	0.048068845	0.030958198	0.026375346	0.032883139	0.029625024	0.0296278363333333
325		246.125595	Curcolone	Sesquiterpenoids	+	8.37	0.0017140674	0.0011861314	0.0008767437	0.00125898083333333	0.0071398592	0.0038566084	0.0019579648	0.00431814413333333	0.0113620560	0.0018346296	0.0066045178	0.00660040113333333
326	C09388	344.12599	Deoxyelephantopin	Sesquiterpenoids	+	2.66	0.003491224	0.005243899	0.005880626	0.00487191633333333	0.016357043	0.005478952	0.017980709	0.0132722346666667	0.007584198	0.001843079	0.004717360	0.004714879
327		344.12599	Diosbulbin D	Diterpenoids	+	2.63	0.0004343468	0.0046942886	0.0013477718	0.0021588024	0.0031763429	0.0006408275	0.0027760536	0.00219774133333333	0.0102498795	0.0030843503	0.0066717591	0.00666866296666667
328	C09633	184.1252	Chamazulene	lipids	+	8.74	0.012960182	0.006414472	0.007893977	0.00908954366666667	0.012819138	0.005313125	0.013192089	0.0104414506666667	0.012933226	0.013590251	0.013261313	0.0132615966666667
329	C01504	132.057515	1-Indanone	Indanes	+	12.3	0.12887004	0.07593169	0.05453898	0.0864469033333333	0.14825348	0.33282656	0.10474763	0.19527589	0.17284589	0.15840343	0.16563402	0.16562778
330	C06010	132.04226	(S)-2-Acetolactate	Keto acids and derivatives	+	1.32	0.08378983	0.06517725	0.07875737	0.07590815	0.05327304	0.05165928	0.05659584	0.05384272	0.10486516	0.08194429	0.09341958	0.0934096766666667
331	C00310	150.052825	D-Xylulose	Carbohydrates	+	1.76	0.09601665	0.11724159	0.10250684	0.105255026666667	0.12694474	0.12706060	0.01198971	0.0886650166666667	0.12787663	0.11106397	0.11948120	0.119473933333333
332	C09724	408.193675	6,8-Diprenylnaringenin	Flavonoids	+	12.62	0.01571525	0.02029476	0.02271614	0.0195753833333333	0.01817150	0.01855823	0.01670232	0.0178106833333333	0.01861662	0.01867567	0.01864611	0.0186461333333333
333		408.142035	Torachrysone 8-O-glucoside	Miscellaneous	+	12.3	0.012395875	0.012812245	0.015592215	0.0136001116666667	0.011982679	0.008902082	0.025941876	0.015608879	0.043141874	0.016708519	0.029942329	0.0299309073333333
334		408.15729	9-Hydroxycalabaxanthone	Xanthones	+	13.29	0.024476637	0.027882861	0.022760646	0.025040048	0.035580090	0.006039401	0.030494175	0.0240378886666667	0.027835696	0.025501424	0.026670073	0.0266690643333333
335	C00365	308.040955	dUMP	Pyrimidine nucleotides	+	0.76	0.021023264	0.019637909	0.021663016	0.0207747296666667	0.013108188	0.008521884	0.009533107	0.0103877263333333	0.017937452	0.024342867	0.021136008	0.0211387756666667
336	C08608	380.19876	Norbixin	Prenol lipids	+	9.84	0.007628718	0.005717851	0.002407342	0.00525130366666667	0.008180200	0.011257868	0.005654493	0.008364187	0.019119688	0.004048362	0.011593793	0.011587281
337	C08584	584.422945	Capsanthin	Terpene	+	12.8	0.02118289	0.01752332	0.04204418	0.0269167966666667	0.01639633	0.01426623	0.02554459	0.0187357166666667	0.03895810	0.02624759	0.03261108	0.03260559
338	C08601	568.42803	Lutein	Prenol lipids	+	13.14	0.01997313	0.01845329	0.02223416	0.0202201933333333	0.09777657	0.05198227	0.07330584	0.0743548933333333	0.01816669	0.03332139	0.02573422	0.0257407666666667
339	C10522	282.052825	Pseudobaptigenin	Isoflavonoids	+	11.26	0.018821356	0.002065780	0.004808781	0.00856530566666667	0.002485930	0.012696134	0.008531555	0.00790453966666667	0.021005621	0.023741230	0.022371653	0.0223728346666667
340	C09538	282.146725	Artemisinin	Sesquiterpenoids	+	13.02	0.7519495	0.9695412	0.7761958	0.832562166666667	1.3970006	0.9544701	1.4476791	1.26638326666667	1.1310058	1.4357569	1.2831839	1.28331553333333
341	C13715	282.16198	Miltirone	Diterpenoids	+	12.98	5.445333	6.928002	7.681132	6.68482233333333	10.341394	8.188156	12.326178	10.2852426666667	8.930189	10.449503	9.688861	9.68951766666667
342		282.146725	Octyl Gallate	Phenols	+	12.97	0.1377672	0.1313051	0.1093788	0.126150366666667	0.1709029	0.1145991	0.1694268	0.151642933333333	0.1861331	0.1410442	0.1636179	0.1635984
343	C09289	232.14633	Alantolactone	Sesquiterpenoids	+	11.93	0.3642727	0.2205372	0.2097477	0.264852533333333	0.1446382	0.3632678	0.1810534	0.229653133333333	0.6034785	0.2818594	0.4428774	0.442738433333333
344	C09484	232.14633	Isoalantolactone	Sesquiterpenoids	+	12.31	0.36427266	0.06746592	0.14081997	0.19085285	0.21255424	0.02253351	0.10368586	0.112924536666667	0.05645616	0.17452478	0.11541395	0.115464963333333
345	C09382	232.14633	Costunolide	Sesquiterpenoids	+	12.21	0.01262024	0.01281109	0.01858195	0.0146710933333333	0.02149784	0.03055066	0.02067011	0.0242395366666667	0.01302741	0.02012949	0.01657384	0.0165769133333333
346		285.266779	(2S,3R,4E)-2-Amino-4-heptadecene-1,3-diol	Alkaloids	+	11.14	0.04995976	0.06980896	0.05545939	0.05840937	0.04547712	0.08600827	0.08668496	0.07272345	0.07130534	0.07273811	0.07202080	0.0720214166666667
347	C08793	574.314185	Cucurbitacin A	Triterpenoids	+	11.19	0.003228942	0.009914172	0.015398258	0.00951379066666667	0.010463157	0.004806530	0.047660795	0.0209768273333333	0.004574442	0.028639609	0.016591428	0.0166018263333333
348	C08797	556.30362	Cucurbitacin E	Triterpenoids	+	11.93	0.004203457	0.011174629	0.011387096	0.00892172733333333	0.012780694	0.017256138	0.010827752	0.013621528	0.022743553	0.006680281	0.014722328	0.0147153873333333
349	C17814	514.220285	Schisantherin B	Lignans	+	12.36	0.009159839	0.077781386	0.011391077	0.032777434	0.081118166	0.006428777	0.009016576	0.0321878396666667	0.073795261	0.087953840	0.080865374	0.0808714916666667
350		386.26684	Cryptomeridiol 11-rhamnoside	Sesquiterpenoids	+	8.31	0.0032257740	0.0007014560	0.0015909906	0.00183940686666667	0.0002244229	0.0025754279	0.0065652797	0.00312171016666667	0.0031592359	0.0058158038	0.0044857980	0.0044869459
351	C10822	413.329379	Solasodine	Alkaloids	+	11.84	0.02996391	0.03952617	0.04981771	0.0397692633333333	0.09293277	0.01956163	0.06803309	0.06017583	0.04171640	0.04012136	0.04091991	0.0409192233333333
352	C02140	346.21441	Corticosterone	Steroids and steroid derivatives	+	6.11	0.007545155	0.004918352	0.006250283	0.00623793	0.005569123	0.003037290	0.003888077	0.00416483	0.009026975	0.008300482	0.008664200	0.00866388566666667
353		346.126385	Koaburaside monomethyl ether	Phenols	+	11.65	0.0001709313	0.0175157935	0.0081653232	0.00861734933333333	0.0241776024	0.0156036008	0.0232007122	0.0209939718	0.0150755501	0.0159871024	0.0155307355	0.0155311293333333
354	C13712	318.25588	Allopregnanolone	Steroids and steroid derivatives	+	11.58	0.0125751793	0.0118665893	0.0110425451	0.0118281045666667	0.0002244229	0.0114028337	0.0554095627	0.0223456064333333	0.0181358752	0.0214303173	0.0197809610	0.0197823845
355	C02052	666.221865	Maltotetraose	Carbohydrates	+	0.64	0.001072996	0.027299440	0.028052268	0.0188082346666667	0.018427284	0.001870126	0.004402975	0.00823346166666667	0.014077288	0.019198188	0.016634419	0.0166366316666667
356	C01613	666.221865	Stachyose	Organooxygen compounds	+	0.73	0.025591563	0.027299440	0.028052268	0.0269810903333333	0.018427284	0.001870126	0.004402975	0.00823346166666667	0.014077288	0.019198188	0.016634419	0.0166366316666667
357	C10053	274.04774	Bellidifolin	Xanthones	+	12.05	0.04862670	0.04589787	0.05283930	0.04912129	0.09575190	0.08619333	0.07125084	0.08439869	0.07965642	0.13198786	0.10578822	0.105810833333333
358		274.04774	1,3,6-Trihydroxy-5-methoxyxanthone	Xanthones	+	12.08	0.048626696	0.045897871	0.008379311	0.0343012926666667	0.095751895	0.086193330	0.071250843	0.0843986893333333	0.079656423	0.131987859	0.105788224	0.105810835333333
359	C00355	197.068809	Levodopa	Amino acid and derivatives	+	9.87	0.004003877	0.001361783	0.002653146	0.00267293533333333	0.005003862	0.001938705	0.003185638	0.00337606833333333	0.003624284	0.005795050	0.004708260	0.004709198
360	C05588	197.105194	Metanephrine	Phenols	+	2.13	0.002374077	0.001878698	0.002576693	0.00227648933333333	0.002819364	0.003927115	0.002973410	0.003239963	0.007025345	0.003987743	0.005508513	0.00550720033333333
361	C08618	442.38108	Betulin	Triterpenoids	+	12.32	0.02581760	0.04262015	0.04406898	0.0375022433333333	0.06179825	0.02802693	0.05320561	0.04767693	0.02220260	0.05551519	0.03883730	0.0388516966666667
362		424.370515	Taraxasterone	Triterpenoids	+	13.85	0.14330102	0.06493418	0.08260620	0.0969471333333333	0.21459480	0.09148598	0.13850200	0.14819426	0.07486472	0.13239678	0.10359346	0.10361832
363		177.028206	Sulforaphane	Miscellaneous	+	0.66	0.02709957	0.02036475	0.01205676	0.01984036	0.03334665	0.03378449	0.01759112	0.0282407533333333	0.03050745	0.02248194	0.02649990	0.02649643
364	C05598	193.073894	Phenylacetylglycine	Amino acid and derivatives	+	4.92	0.010473929	0.018526554	0.006217671	0.0117393846666667	0.011084872	0.013005755	0.010376190	0.011488939	0.017174181	0.018761133	0.017966628	0.017967314
365	C09640	193.110279	(-)-Salsoline	Tetrahydroisoquinolines	+	4.25	0.012956415	0.016698676	0.008662382	0.012772491	0.023171747	0.009988712	0.019894437	0.0176849653333333	0.013750297	0.014798981	0.014273959	0.0142744123333333
366	C00165	568.506675	DG(16:0/16:0/0:0)	Glycerolipids	+	13.42	0.29849690	0.07286027	0.07612870	0.149161956666667	0.96934429	0.38982036	1.72844570	1.02920345	1.95198111	1.16083668	1.55692166	1.55657981666667
367	C07313	265.091002	Streptozotocin	Organooxygen compounds	+	0.72	0.0217636076	0.0157824841	0.0132903560	0.0169454825666667	0.0050410760	0.0106793244	0.0002674751	0.00532929183333333	0.0390090075	0.0203991470	0.0297161388	0.0297080977666667
368	C01494	194.05791	Ferulic acid	Phenylpropanoids	+	4.86	0.03759257	0.03248727	0.04558089	0.0385535766666667	0.08583680	0.07763225	0.05911943	0.07419616	0.05853972	0.04590535	0.05223072	0.0522252633333333
369	C08257	194.07904	L-Quebrachitol	Miscellaneous	+	4.59	0.001213181	0.002148689	0.006720085	0.00336065166666667	0.009294566	0.004873139	0.014059546	0.00940908366666667	0.007710402	0.006476703	0.007094352	0.007093819
370	C12204	194.05791	5-Hydroxyconiferaldehyde	Phenylpropanoids	+	4.61	0.001213181	0.002148689	0.004605155	0.002655675	0.009294566	0.004873139	0.014059546	0.00940908366666667	0.007710402	0.006476703	0.007094352	0.007093819
371	C03844	194.07904	D-Pinitol	Miscellaneous	+	0.62	0.002279902	0.005726415	0.004566667	0.00419099466666667	0.003588865	0.003513383	0.003045076	0.00338244133333333	0.004831766	0.006106295	0.005468204	0.005468755
372	C10470	194.05791	3-Hydroxy-4-methoxycinnamic acid	Phenylpropanoids	+	4.87	0.007016019	0.012262949	0.006566540	0.00861516933333333	0.031726454	0.034129414	0.025633261	0.0304963763333333	0.013858289	0.012308686	0.013084492	0.0130838223333333
373	C10477	194.05791	Methyl caffeate acid	Phenylpropanoids	+	4.6	0.014310281	0.008828663	0.011918976	0.0116859733333333	0.015855885	0.017607863	0.012963954	0.0154759006666667	0.031456721	0.013802884	0.022641245	0.0226336166666667
374	C16982	194.05791	Kakuol	Phenols	+	4.58	0.009631137	0.001544472	0.001619624	0.00426507766666667	0.006170290	0.002208937	0.005128785	0.00450267066666667	0.003665588	0.006953112	0.005307219	0.00530863966666667
375	C17002	194.13068	Neocnidilide	Lactones	+	6.81	0.056810052	0.048345390	0.071323625	0.0588263556666667	0.033429027	0.008291783	0.013149334	0.018290048	0.052958090	0.040160189	0.046567434	0.0465619043333333
376	C17497	194.094295	Zingerone	Phenols	+	4.6	0.0016765692	0.0034666659	0.0054231967	0.00352214393333333	0.0042678096	0.0024407800	0.0018537080	0.0028540992	0.0005771783	0.0085576666	0.0045622501	0.00456569833333333
377		194.094295	Butyl 4-Hydroxybenzoate	Lignans	+	4.56	0.009631137	0.002003283	0.001619624	0.00441801466666667	0.006170290	0.002208937	0.005128785	0.00450267066666667	0.004570567	0.006953112	0.005760295	0.00576132466666667
378	C08073	665.304744	Pimaricin	Miscellaneous	+	11.77	0.0001709313	0.0110292195	0.0108957529	0.00736530123333333	0.0002244229	0.0002551223	0.0002674751	0.000249006766666667	0.0002414527	0.0103698115	0.0052990676	0.00530344393333333
379	C09592	413.147454	(-)-alpha-Narcotine	Phthalide isoquinolines	+	12.1	0.05035436	0.07868019	0.08361897	0.0708845066666667	0.03771839	0.04808279	0.03674936	0.04085018	0.07967443	0.11461239	0.09712077	0.0971358633333333
380	C08526	287.152144	Galantamine	Alkaloids	+	6.53	0.0408608941	0.0371905323	0.0601472675	0.0460662313	0.0491747697	0.0002551223	0.0528226837	0.0340841919	0.0341121723	0.0682594556	0.0511636821	0.0511784366666667
381	C13470	984.493	Lanatoside C	Steroids	+	11.84	0.0001709313	0.0001490594	0.0001769508	0.000165647166666667	0.0114103607	0.0161559950	0.0071211238	0.0115624931666667	0.0002414527	0.0087966473	0.0045135051	0.0045172017
382		442.09	(-)-Catechin gallate(CG)	Flavonoids	+	5.97	0.0303739850	0.0009989777	0.0011901558	0.0108543728333333	0.0027427940	0.0450782565	0.0395413387	0.0291207964	0.0040375920	0.0334939181	0.0187466635	0.0187593912
383	C09654	622.304288	Tetrandrine	Alkaloids	+	11.9	0.0085525161	0.0036865410	0.0119511263	0.00806339446666667	0.0068467925	0.0109373801	0.0002674751	0.0060172159	0.0160841913	0.0067174700	0.0114069015	0.0114028542666667
384	C10417	394.14164	Deguelin	Flavonoids	+	12.92	0.007644392	0.001491994	0.002016541	0.00371764233333333	0.002041184	0.001754591	0.004014984	0.00260358633333333	0.006581589	0.053199376	0.029860268	0.029880411
385	C09760	394.21441	Kazinol A	Flavonoids	+	13.26	0.09735732	0.13812838	0.11889760	0.118127766666667	0.18080686	0.02273300	0.19184173	0.131793863333333	0.18049134	0.18318458	0.18183621	0.181837376666667
386	C07130	180.064726	Theophylline	Alkaloids	+	3.92	0.002398551	0.002799093	0.002738306	0.00264531666666667	0.004113011	0.003811533	0.005186178	0.00437024066666667	0.004635519	0.001394486	0.003017103	0.00301570266666667
387	C00137	180.06339	Inositol	Organooxygen compounds	+	9.94	0.009779615	0.001461694	0.013377660	0.008206323	0.003570772	0.004830080	0.001735035	0.003378629	0.003878161	0.006701939	0.005288219	0.00528943966666667
388	C00590	180.078645	Coniferyl alcohol	Phenylpropanoids	+	3.27	0.005096228	0.001969587	0.001719353	0.00292838933333333	0.003070111	0.005093844	0.005031201	0.00439838533333333	0.006005924	0.005641564	0.005823980	0.00582382266666667
389	C05350	180.04226	2-Hydroxy-3-(4-hydroxyphenyl)propenoic acid	Benzene and substituted derivatives	+	10.05	0.10186184	0.09960978	0.08895774	0.0968097866666667	0.06045945	0.05148847	0.04167172	0.0512065466666667	0.09437766	0.06136993	0.07789519	0.0778809266666667
390	C01197	180.04226	Trans-caffeic acid	Phenylpropanoids	+	3.31	0.008182847	0.006731765	0.006976963	0.00729719166666667	0.007788003	0.012409251	0.009252046	0.00981643333333333	0.015058581	0.010609335	0.012836842	0.0128349193333333
391		180.078645	Propyl paraben	Phenols	+	3.26	0.003546502	0.004662451	0.005592324	0.00460042566666667	0.009570128	0.007919435	0.018344652	0.0119447383333333	0.015177874	0.005024816	0.010107926	0.0101035386666667
392		612.205425	Neosperidin dihydrochalcone	Chalcones	+	12.46	0.01904643	0.02210707	0.02038733	0.02051361	0.04784512	0.01562485	0.03975046	0.03440681	0.04479148	0.02533766	0.03507718	0.0350687733333333
393		612.16904	Hydroxysafflor yellow A	Chalcones	+	12.59	0.3479674	0.4093927	0.1404756	0.299278566666667	0.6962490	0.1637625	0.7668300	0.5422805	0.2179178	0.4009359	0.3093082	0.3093873
394	C01750	448.100565	Quercitrin	Flavonoids	+	6.85	0.04082946	0.02544843	0.03282326	0.0330337166666667	0.03173775	0.04057194	0.03198906	0.03476625	0.02062587	0.05362136	0.03710223	0.0371164866666667
395	C10660	199.063329	Dictamnine	Alkaloids	+	9.9	0.003280412	0.006443436	0.003268297	0.004330715	0.008051828	0.006744655	0.013101068	0.00929918366666667	0.007854906	0.007918372	0.007886598	0.00788662533333333
396		591.340734	Cevadine	Alkaloids	+	13.28	0.08403948	0.13596914	0.13715739	0.119055336666667	0.08400315	0.05981142	0.11541220	0.0864089233333333	0.07784928	0.06688848	0.07237599	0.07237125
397		470.33961	18alpha-Glycyrrhetinic acid	Triterpenoids	+	9.18	1.5728625	1.3230974	1.0189965	1.30498546666667	0.3460177	0.1992454	0.1791405	0.241467866666667	0.3873630	0.6936147	0.5402904	0.5404227
398		470.33961	Glycyrrhetinic acid	Triterpenoids	+	9.23	0.0031339553	0.0018302226	0.0018101859	0.00225812126666667	0.0018064609	0.0023013488	0.0011032715	0.00173702706666667	0.0047847248	0.0009593625	0.0028745230	0.0028728701
399		470.33961	Ganoderic acid Jb	Triterpenoids	+	9.24	0.0006837194	0.0027488206	0.0010576758	0.0014967386	0.0035504427	0.0002551223	0.0033001571	0.00236857403333333	0.0030242064	0.0052597640	0.0041405363	0.00414150223333333
400		470.26684	Withanolide A	Steroids and steroid derivatives	+	12.27	0.05133345	0.11361347	0.06849475	0.07781389	0.02670349	0.08462518	0.06418373	0.0585041333333333	0.12235558	0.05350003	0.08797243	0.08794268
401		470.33961	11-Keto-beta-boswellic acid	Triterpenoids	+	9.24	0.010130669	0.016424711	0.009790024	0.0121151346666667	0.005319229	0.003116682	0.016694045	0.008376652	0.006919657	0.005309475	0.006115610	0.006114914
402	C08859	548.298535	Cymarin	Steroids and steroid derivatives	+	9.11	0.0030739368	0.0003942154	0.0045452079	0.00267112003333333	0.0051455959	0.0002551223	0.0028050933	0.0027352705	0.0019006522	0.0051783736	0.0035373886	0.0035388048
403		340.178693	Yohimbic acid monohydrate	Alkaloids	+	13.75	0.002140514	0.010943595	0.004587051	0.00589038666666667	0.006394920	0.018127698	0.019352631	0.014625083	0.016551696	0.016615253	0.016583433	0.0165834606666667
404	C16416	340.131075	Desmethylxanthohumol	Chalcones	+	13.01	0.01423038	0.01262285	0.01978029	0.0155445066666667	0.03385841	0.03241260	0.01353980	0.0266036033333333	0.02981402	0.01452438	0.02217911	0.0221725033333333
405		312.099775	Trimethylapigenin	Flavonoids	+	10.8	0.0001709313	0.0033043852	0.0121714115	0.005215576	0.0173827534	0.0116153942	0.0060148483	0.0116709986333333	0.0107642502	0.0002420795	0.0055099846	0.0055054381
406	C09524	312.172545	Broussonin C	Phenols	+	13.23	0.01588053	0.01303651	0.01801407	0.0156437033333333	0.01742240	0.01635494	0.01190886	0.0152287333333333	0.02327235	0.02666486	0.02496641	0.0249678733333333
407	C10283	312.13616	4'-Prenyloxyresveratrol	Phenols	+	11.85	0.03396172	0.02790479	0.04355262	0.03513971	0.06459597	0.05543637	0.09798942	0.07267392	0.03885725	0.05051352	0.04467783	0.0446828666666667
408	C08149	312.20893	Levonorgestrel	Steroids and steroid derivatives	+	11.29	0.15726426	0.19340499	0.19688798	0.182519076666667	0.03493653	0.02081280	0.02989557	0.0285483	0.10805317	0.12279904	0.11541655	0.11542292
409		262.12051	Desacetylmatricarin	Sesquiterpenoids	+	8.73	0.005854830	0.005408104	0.002977661	0.004746865	0.003220160	0.004101043	0.013472220	0.006931141	0.003095935	0.014559423	0.008820249	0.00882520233333333
410	C08835	464.31379	Ponasterone A	Steroids	+	6.19	0.2304594	0.2546065	0.3120998	0.2657219	0.2571947	0.3449263	0.2931322	0.298417733333333	0.2472325	0.3176067	0.2823740	0.2824044
411	C00402	133.037509	D-Aspartic acid	Alkaloids	+	0.76	0.11112483	0.07875014	0.08361664	0.09116387	0.16993453	0.15561098	0.14050450	0.155350003333333	0.13444686	0.09777353	0.11613397	0.11611812
412	C10815	793.424859	Protoveratrine A	Alkaloids	+	11.73	0.12169741	0.09335826	0.06657833	0.093878	0.03247930	0.04343814	0.01946484	0.0317940933333333	0.04178984	0.05451433	0.04814384	0.0481493366666667
413	C09311	206.05791	Scoparone	Coumarins	+	5.06	0.019007456	0.014891409	0.025467695	0.0197888533333333	0.020593101	0.015912508	0.021663635	0.019389748	0.017042252	0.006395415	0.011725734	0.0117211336666667
414	C09690	206.167065	alpha-Irone	Prenol lipids	+	5.05	0.011784183	0.013755781	0.007843398	0.0111277873333333	0.021085857	0.012517800	0.015203643	0.0162691	0.022165672	0.017024499	0.019598417	0.019596196
415	C14086	206.05791	2-Hydroxy-3-methylbenzalpyruvate	Cinnamic acid and its derivatives	+	5.07	0.04334859	0.04894829	0.04367082	0.0453225666666667	0.09877316	0.03824280	0.11376278	0.0835929133333333	0.07612038	0.08566714	0.08088757	0.0808916966666667
416		206.05791	3-Methoxy-4,5-methylenedioxycinnamaldehyde	Phenylpropanoids	+	5.04	0.01355182	0.02100999	0.01527423	0.0166120133333333	0.02769250	0.01151051	0.01715971	0.0187875733333333	0.01211051	0.02463803	0.01836615	0.0183715633333333
417	C16952	307.214744	Dihydrocapsaicin	Alkaloids	+	11.94	0.03220360	0.01797572	0.05390320	0.0346941733333333	0.06099161	0.10081076	0.07228634	0.07802957	0.03020434	0.08452648	0.05733020	0.0573536733333333
418	C10738	307.120844	Rutacridone	Alkaloids	+	12.87	0.003029491	0.005128522	0.001691428	0.003283147	0.002483160	0.005786625	0.002845858	0.00370521433333333	0.009985203	0.003805073	0.006899144	0.00689647333333333
419	C10333	367.163104	Isatidine	Alkaloids	+	6.73	0.014513594	0.003910027	0.005317123	0.00791358133333333	0.002720737	0.005870811	0.004012769	0.004201439	0.006611660	0.017716963	0.012157114	0.0121619123333333
420	C13202	472.391645	DL-alpha-Tocopherylacetate	Phenols	+	13.37	0.009601851	0.013523469	0.009601847	0.0109090556666667	0.010860019	0.024742774	0.020818108	0.018806967	0.008262352	0.013229448	0.010742681	0.010744827
421	C05842	152.058578	N1-Methyl-2-pyridone-5-carboxamide	Pyridines and derivatives	+	2.63	0.08541067	0.19142246	0.22726229	0.168031806666667	0.27257916	0.01189378	0.23094256	0.171805166666667	0.03154116	0.01144215	0.02150468	0.0214959966666667
422	C05843	152.058578	N1-Methyl-4-pyridone-3-carboxamide	Pyridines and derivatives	+	2.66	1.001028	2.564648	2.301006	1.95556066666667	3.330593	2.867996	3.118471	3.10568666666667	2.759738	2.196941	2.478704	2.478461
423	C00755	152.047345	Vanillin	Phenols	+	5.9	0.11375924	0.15632817	0.07747742	0.115854943333333	0.10026343	0.05050794	0.10883152	0.0865342966666667	0.24174571	0.10894350	0.17543068	0.175373296666667
424	C04043	152.047345	3,4-Dihydroxyphenylacetaldehyde	Benzene and substituted derivatives	+	4.05	0.003977709	0.005146823	0.005930469	0.00501833366666667	0.014883494	0.006143166	0.008886457	0.009971039	0.008917201	0.007456527	0.008187810	0.00818717933333333
425	C09307	386.136555	(+)-Pteryxin	Coumarins	+	11.11	0.02684336	0.02415625	0.04485114	0.03195025	0.07624488	0.02716839	0.04175727	0.04839018	0.02417692	0.01895080	0.02156725	0.02156499
426	C17958	386.10017	Irisflorentin	Flavonoids	+	8.64	0.0026233019	0.0005371679	0.0013053422	0.001488604	0.0032354093	0.0026193871	0.0285842778	0.0114796914	0.0114244072	0.0036542810	0.0075443802	0.0075410228
427	C10106	420.15729	Morusin	Flavonoids	+	4.9	0.003231712	0.001871871	0.004436688	0.00318009033333333	0.007282883	0.002177088	0.009161246	0.00620707233333333	0.017397893	0.010406841	0.013906898	0.0139038773333333
428	C11264	238.062995	7-Hydroxyflavone	Flavonoids	+	0.56	0.008648383	0.006790890	0.010357230	0.00859883433333333	0.004709859	0.005345506	0.009519812	0.006525059	0.011391743	0.005438585	0.008419022	0.00841645
429	C16773	238.19328	Bisabolol oxide A	Sesquiterpenoids	+	11.5	0.0723041772	0.0557082958	0.0790149387	0.0690091372333333	0.0002244229	0.1302187652	0.0909828379	0.0738086753333333	0.0971595760	0.0002420795	0.0487636428	0.0487217661
430	C09391	606.272988	Cepharanthine	Alkaloids	+	13.51	0.0001709313	0.0004212990	0.0006839370	0.0004253891	0.0014852696	0.0002551223	0.0040597223	0.0019333714	0.0022020427	0.0029732468	0.0025871449	0.00258747813333333
431	C08750	606.231245	Bruceantinol	Diterpenoids	+	12.32	0.008857408	0.012393862	0.012525650	0.0112589733333333	0.018176816	0.009075634	0.027922972	0.0183918073333333	0.023903024	0.012358809	0.018138398	0.0181334103333333
432	C10350	325.152539	Crotaline	Alkaloids	+	11.43	0.01193318	0.01861047	0.00280941	0.0111176866666667	0.10699958	0.04212176	0.05471546	0.0679456	0.03656013	0.01521583	0.02590182	0.0258925933333333
433	C05174	325.131409	Cheilanthifoline	Miscellaneous	+	14.13	0.003167839	0.001416789	0.001693808	0.002092812	0.002533906	0.002067372	0.003839683	0.00281365366666667	0.005613346	0.013128402	0.009366003	0.00936925033333333
434	C00408	129.078979	L-Pipecolic acid	Amino acid and derivatives	+	0.69	1.4135401	1.1778481	1.1773000	1.2562294	0.6301228	0.8067968	0.9325626	0.7898274	1.1474892	0.8179345	0.9829254	0.982783033333333
435	C02237	129.042594	Pyrrolidonecarboxylic acid	Carboxylic acids and derivatives	+	0.67	1.4135401	1.1778481	1.1773000	1.2562294	0.6301228	0.8067968	0.9325626	0.7898274	1.1474892	0.8179345	0.9829254	0.982783033333333
436	C06812	406.213759	Lincomycin	Carboxylic acids and derivatives	+	12.44	0.0159526676	0.0087203123	0.0138760996	0.0128496931666667	0.0192280410	0.0064201325	0.0002674751	0.00863854953333333	0.0049413026	0.0199029645	0.0124124364	0.0124189011666667
437	C10195	594.158475	Vicenin 2	Flavonoids	+	4.98	0.0038363086	0.0001490594	0.0007957691	0.00159371236666667	0.0090619831	0.0092964516	0.0058285106	0.0080623151	0.0107775079	0.0033139106	0.0070505466	0.0070473217
438	C09830	594.19486	Poncirin	Flavonoids	+	8.16	0.004661814	0.006343021	0.012674736	0.00789319033333333	0.009244058	0.006420341	0.012943045	0.00953581466666667	0.015695801	0.012693074	0.014196384	0.0141950863333333
439	C08725	594.158475	Pelargonidin-3,5-O-diglucoside chloride	Flavonoids	+	5.67	0.0279288936	0.0218237852	0.0001769508	0.0166432098666667	0.0078497939	0.0066750598	0.0018749946	0.0054666161	0.0130001044	0.0169978096	0.0149963660	0.0149980933333333
440		572.298535	Ganoderic acid H	Triterpenoids	+	11.73	0.04832504	0.04613242	0.06102805	0.0518285033333333	0.06470948	0.04673436	0.06703686	0.0594935666666667	0.14906909	0.10333273	0.12623055	0.12621079
441	C10537	410.136555	Alpha-Toxicarol	Flavonoids	+	12.31	0.010393931	0.015138758	0.005124421	0.0102190366666667	0.006132510	0.002344528	0.004467184	0.00431474066666667	0.026674783	0.008939761	0.017818766	0.0178111033333333
442	C09490	410.136555	Lactupicrin	Sesquiterpenoids	+	13.8	0.004057347	0.003313108	0.002335468	0.00323530766666667	0.002521338	0.004249699	0.003741993	0.00350434333333333	0.002843478	0.005160160	0.004000317	0.00400131833333333
443	C10071	410.17294	1-Isomangostin	Xanthones	+	13.16	0.008119439	0.007709769	0.006495137	0.00744144833333333	0.014058943	0.001887242	0.009760233	0.008568806	0.013171978	0.017900760	0.015533304	0.0155353473333333
444		410.17294	3-Isomangostin	Xanthones	+	13.09	0.008119439	0.007709769	0.006495137	0.00744144833333333	0.014058943	0.005919304	0.009760233	0.00991282666666667	0.013171978	0.017900760	0.015533304	0.0155353473333333
445	C10656	172.100048	Desoxypeganine	Alkaloids	+	8.38	0.013535060	0.020374700	0.012124059	0.0153446063333333	0.004603648	0.008975583	0.011803978	0.00846106966666667	0.020351701	0.018450471	0.019402318	0.0194014966666667
446	C09227	368.173608	Mitraphylline	Alkaloids	+	13.02	0.02945223	0.02224652	0.02534881	0.02568252	0.03810382	0.03440211	0.03880523	0.03710372	0.02861360	0.02815769	0.02838594	0.0283857433333333
447		368.12599	Cyclocurcumin	Phenols	+	11.18	0.001689083	0.003784152	0.006645262	0.004039499	0.022478189	0.014172812	0.029716387	0.0221224626666667	0.012120150	0.011005999	0.011563796	0.011563315
448		212.068475	C-Veratroylglycol	Phenylpropanoids	+	3.47	0.001558642	0.004087042	0.003802109	0.00314926433333333	0.004619179	0.001490349	0.002282861	0.002797463	0.003076448	0.001056514	0.002067790	0.00206691733333333
449	C10358	374.07904	Isodiospyrin	Quinones	+	11.28	0.03061550	0.04089053	0.04731093	0.0396056533333333	0.18645214	0.01943548	0.04283445	0.0829073566666667	0.10936019	0.02238869	0.06593081	0.06589323
450		564.12678	Theaflavin	Flavonoids	+	7.61	0.01285578	0.01550573	0.00902413	0.01246188	0.04254756	0.02326336	0.01599753	0.0272694833333333	0.01868865	0.01102644	0.01486251	0.0148592
451	C10181	564.14791	Schaftoside	Flavonoids	+	5.39	0.004709437	0.004509311	0.001413003	0.003543917	0.006401290	0.003976042	0.011247482	0.00720827133333333	0.006546529	0.003889333	0.005219653	0.005218505
452	C16803	564.14791	Glucofrangulin B	Anthraquinones	+	5.69	0.216929003	0.172820911	0.140266705	0.176672206333333	0.006842060	0.022271789	0.002826105	0.0106466513333333	0.052261390	0.085551941	0.068885089	0.0688994733333333
453	C00187	386.354865	Cholesterol	Steroids and steroid derivatives	+	11.86	0.06126658	0.04156786	0.05954103	0.0541251566666667	0.07556047	0.09061625	0.03013165	0.0654361233333333	0.08542447	0.04050006	0.06299139	0.0629719733333333
454	C01189	386.354865	Lathosterol	Steroids and steroid derivatives	+	11.8	0.07124545	0.08685964	0.02706563	0.0617235733333333	0.29709285	0.18099925	0.18950805	0.222533383333333	0.13151653	0.11758243	0.12455851	0.12455249
455	C13707	390.221781	Lubiprostone	Fatty Acyls	+	12.75	9.146200	10.349084	9.104558	9.53328066666667	11.292224	5.496420	10.947425	9.24535633333333	13.089067	8.236674	10.666016	10.663919
456	C02287	120.005875	Hydroxypropanedioic acid	Carboxylic acids and derivatives	+	2.77	0.2423636	0.1950873	0.2551670	0.230872633333333	0.3179700	0.2990527	0.3626389	0.326553866666667	0.3630269	0.2554581	0.3093122	0.309265733333333
457	C14533	120.0939	1,2,4-Trimethylbenzene	Benzene and substituted derivatives	+	5.71	0.01890367	0.05660757	0.03001881	0.0351766833333333	0.05692597	0.04447981	0.06021300	0.0538729266666667	0.05167024	0.05737252	0.05451768	0.0545201466666667
458	C03975	179.044325	Isoxanthopterin	Pteridines and derivatives	+	3.26	0.1289641	0.1394624	0.1177248	0.1287171	0.1975882	0.1508436	0.1832776	0.177236466666667	0.1180416	0.1312010	0.1246128	0.124618466666667
459	C02325	210.08921	Sinapyl alcohol	Hydroxycinnamoyl derivatives	+	4.43	11.226442509	8.988973629	7.211117915	9.14217801766667	0.013961957	0.001389843	0.000984154	0.005445318	6.295856730	5.993064729	6.144656978	6.14452614566667
460		192.11503	Carvacryl acetate	Monoterpenoids	+	11.23	0.03809024	0.01951253	0.02048308	0.0260286166666667	0.10230552	0.06579240	0.04179862	0.0699655133333333	0.02093738	0.04794713	0.03442475	0.03443642
461	C16995	270.25588	Methyl hexadecanoic acid	Fatty Acyls	+	9.78	0.05600399	0.04607049	0.05542676	0.0525004133333333	0.06148389	0.07076475	0.07866084	0.07030316	0.11414137	0.06217435	0.08819154	0.0881690866666667
462		307.251129	Fingolimod hydrochloride	Miscellaneous	+	13.11	0.01878886	0.01662019	0.02761592	0.0210083233333333	0.02728186	0.01898920	0.01396587	0.0200789766666667	0.04079143	0.01444753	0.02763655	0.02762517
463	C05775	278.126658	N1-(alpha-D-ribosyl)-5,6-dimethyl-benzimidazole	Benzimidazole ribonucleosides and ribonucleotides	+	11.88	0.18032644	0.08924957	0.14728982	0.138955276666667	0.64192560	0.63763946	1.17125264	0.816939233333333	0.36097986	0.35344182	0.35721573	0.35721247
464	C09126	432.10565	Genistin	Flavonoids	+	6.77	0.003293953	0.001432558	0.038036500	0.014254337	0.017383657	0.021251614	0.007377808	0.015337693	0.036795280	0.033341878	0.035070817	0.035069325
465	C01460	432.10565	Vitexin	Flavonoids	+	5.92	0.082864248	0.067304050	0.053755184	0.067974494	0.016701263	0.007578425	0.010727549	0.011669079	0.040471625	0.056082270	0.048266830	0.048273575
466	C17064	432.214805	Schisandrol A	Lignans	+	11.58	0.0001709313	0.0134304683	0.0001769508	0.00459278346666667	0.0128625526	0.0002551223	0.0329911353	0.0153696034	0.0259513979	0.0002420795	0.0131134017	0.0131022930333333
467	C01789	400.370515	Campesterol	Steroids and steroid derivatives	+	12.18	1.704250	1.401409	2.158463	1.75470733333333	2.324510	2.929652	2.213758	2.48930666666667	2.569050	2.241972	2.405723	2.40558166666667
468	C00261	106.041865	Benzaldehyde	Phenols	+	2.82	0.1104979	0.1066067	0.1191547	0.112086433333333	0.1776739	0.1222204	0.1642763	0.154723533333333	0.1712921	0.1283412	0.1498445	0.149825933333333
469	C03824	141.042594	2-Aminomuconate semialdehyde	Carboxylic acids and derivatives	+	1.19	0.004797381	0.004406362	0.001289917	0.00349788666666667	0.002613590	0.006479119	0.005836994	0.00497656766666667	0.009941755	0.002088153	0.006020044	0.00601665066666667
470	C08287	141.078979	L-Hypoglycin A	Carboxylic acids and derivatives	+	0.52	0.008882700	0.007962325	0.007229762	0.008024929	0.011061993	0.010667164	0.013542301	0.0117571526666667	0.014322440	0.014978901	0.014650245	0.0146505286666667
471	C10238	578.14243	Procyanidin B4	Flavonoids	+	11.85	0.007900487	0.132689486	0.008036377	0.0495421166666667	0.012006403	0.005302588	0.006035298	0.00778142966666667	0.081462277	0.010374878	0.045964651	0.0459339353333333
472	C10057	538.09	Hinokiflavone	Flavonoids	+	11.93	0.1892873	0.1828654	0.1340482	0.168733633333333	0.1941296	0.3333041	0.2257138	0.251049166666667	0.1440236	0.1272315	0.1356384	0.135631166666667
473	C10034	538.09	Cupressuflavone	Flavonoids	+	9.67	0.011796259	0.010219678	0.004862988	0.00895964166666667	0.013717256	0.007466339	0.005054905	0.00874616666666667	0.008816158	0.008258869	0.008537875	0.008537634
474		538.09	3,8'-Biapigenin	Flavonoids	+	11.92	0.1485487	0.1828654	0.1340482	0.1551541	0.1941296	0.3333041	0.2257138	0.251049166666667	0.1440236	0.1272315	0.1356384	0.135631166666667
475	C10182	580.13695	Sciadopitysin	Flavonoids	+	12.82	0.19800988	0.06841928	0.11104178	0.125823646666667	0.05909707	0.02682066	0.07986198	0.0552599033333333	0.22429228	0.09742800	0.16094237	0.16088755
476	C14752	322.178025	Zeranol	Macrolides and analogues	+	11.85	0.01374025	0.05559206	0.02106630	0.03013287	0.03191254	0.02059789	0.04238682	0.0316324166666667	0.05905324	0.01448559	0.03679830	0.0367790433333333
477	C05990	462.116215	Isoscoparin	Flavonoids	+	6.23	0.0342716623	0.0302746330	0.0206509222	0.0283990725	0.0126456725	0.0002551223	0.0161022979	0.00966769756666667	0.0244992889	0.0180305457	0.0212691099	0.0212663148333333
478	C10187	462.116215	Swertiajaponin	Flavonoids	+	13.86	0.1515265	0.1361739	0.1238591	0.1371865	0.1580239	0.1104248	0.1150190	0.127822566666667	0.1454095	0.1124506	0.1289514	0.128937166666667
479	C12141	462.116215	Peonidin-3-glucoside	Flavonoids	+	6.93	23.45027	30.14733	30.89340	28.1636666666667	24.52991	16.85747	19.41827	20.26855	30.63070	32.92031	31.77402	31.77501
480	C01443	584.28328	g-Strophanthin	Steroids and steroid derivatives	+	12.79	0.009964724	0.008905640	0.013058048	0.010642804	0.002766348	0.009287443	0.030184767	0.0140795193333333	0.005484789	0.008975562	0.007227913	0.00722942133333333
481	C00486	584.263486	Bilirubin	Organoheterocyclic compounds	+	12.2	0.0019809703	0.0025916249	0.0001769508	0.001583182	0.0248335607	0.0185300658	0.0105458072	0.0179698112333333	0.0060649222	0.0190362930	0.0125422005	0.0125478052333333
482	C12639	464.09548	Quercetin-7-O-beta-D-glucopyranoside	Flavonoids	+	6.1	0.2940676	0.2306816	0.3172567	0.280668633333333	0.4204940	0.1869781	0.3453522	0.3176081	0.2371422	0.2542035	0.2456618	0.245669166666667
483	C16422	464.131865	Hesperetin 7-O-glucoside	Flavonoids	+	6.07	0.2940676	0.2306816	0.3172567	0.280668633333333	0.4204940	0.1869781	0.3453522	0.3176081	0.2371422	0.2542035	0.2456618	0.245669166666667
484	C05623	464.09548	Isoquercitrin	Flavonoids	+	6.22	4.997732	20.654798	6.547083	10.7332043333333	4.841158	4.304022	5.060934	4.73537133333333	17.998909	7.194467	12.603690	12.599022
485	C10122	318.03757	Quercetagetin	Flavonoids	+	11.58	0.11914903	0.15735726	0.19023113	0.15557914	0.15412048	0.02282802	0.16677380	0.1145741	0.17269827	0.23422203	0.20342028	0.20344686
486		240.099775	Ethyl 3,4,5-trimethoxybenzoate	Phenols	+	0.53	0.005278213	0.002674469	0.001126947	0.003026543	0.003399135	0.007191031	0.003445277	0.004678481	0.005327670	0.005631031	0.005479154	0.005479285
487	C17393	624.205425	Methyl hesperidin	Flavonoids	+	12.99	0.1665809	0.5546332	0.1180799	0.279764666666667	1.0521753	0.5350327	0.8940713	0.8270931	0.4041992	0.4195872	0.4118832	0.411889866666667
488	C05570	229.088498	Ergothioneine	Carboxylic acids and derivatives	+	0.52	0.0002406545	0.0067102176	0.0066092912	0.00452005443333333	0.0056157823	0.0009849911	0.0060282267	0.0042096667	0.0083801470	0.0109444296	0.0096606263	0.0096617343
489	C05442	412.370515	Stigmasterol	Steroids and steroid derivatives	+	13.12	0.04578454	0.23964200	0.13148941	0.138971983333333	0.27519090	0.10773096	0.46716091	0.283360923333333	0.30152294	0.28750528	0.29452319	0.294517136666667
490	C08840	412.370515	alpha-Spinasterol	Steroids and steroid derivatives	+	13.32	0.19919768	0.25844717	0.10577132	0.18780539	0.18546917	0.05422836	0.46716091	0.23561948	0.30152294	0.30440791	0.30296355	0.3029648
491	C17492	234.16198	Curcumenone	Sesquiterpenoids	+	10.56	0.0029426371	0.0026848611	0.0060994437	0.00390898063333333	0.0009701468	0.0021385499	0.0022864287	0.00179837513333333	0.0041815229	0.0189311037	0.0115467537	0.0115531267666667
492	C09743	234.16198	Valerenic acid	Sesquiterpenoids	+	11.24	0.016753521	0.008897245	0.030271037	0.018640601	0.019395580	0.017624595	0.032822746	0.0232809736666667	0.033932410	0.033045228	0.033489394	0.0334890106666667
493	C09350	234.16198	Bakkenolide A	Miscellaneous	+	11.85	0.03163515	0.02233120	0.05057742	0.0348479233333333	0.05242954	0.09478868	0.03652380	0.06124734	0.05579740	0.10034547	0.07804256	0.07806181
494	C10426	234.08921	1'-Acetoxychavicol acetate	Phenols	+	10.55	0.011530294	0.014955297	0.039720061	0.0220685506666667	0.014594656	0.011019919	0.020785360	0.015466645	0.019475408	0.006268723	0.012880625	0.0128749186666667
495	C09183	308.27153	Sclareol	Diterpenoids	+	10.62	0.07623719	0.04376664	0.08237475	0.0674595266666667	0.05304888	0.04141493	0.09398581	0.06281654	0.01783032	0.09550996	0.05661979	0.0566533566666667
496	C05151	616.39752	12-O-tetradecanoylphorbol-13-acetate	Diterpenoids	+	12.49	0.008597140	0.019784447	0.012066643	0.0134827433333333	0.009052979	0.010104666	0.005699705	0.00828578333333333	0.020415868	0.012680780	0.016553337	0.016549995
497	C06945	392.199903	Dexamethasone	Steroids and steroid derivatives	+	12	0.02199044	0.01812046	0.01271447	0.0176084566666667	0.04905557	0.02078829	0.04053644	0.0367934333333333	0.02300177	0.03905766	0.03101931	0.0310262466666667
498	C08846	392.19876	Mulberrofuran A	Phenols	+	13.23	0.006965180	0.012266503	0.005318109	0.008183264	0.008027022	0.006553098	0.009909458	0.00816319266666667	0.008742461	0.011561379	0.010150093	0.010151311
499	C08964	632.392435	Calenduloside E	Triterpenoids	+	12.55	0.0060130897	0.0030170089	0.0064676462	0.00516591493333333	0.0078596350	0.0077802266	0.0210922367	0.0122440327666667	0.0120683912	0.0002420795	0.0061629004	0.00615779036666667
500		632.42882	Momordicoside G	Triterpenoids	+	11.48	0.0171688902	0.0058682762	0.0001769508	0.00773803906666666	0.0205710903	0.0149729145	0.0088336644	0.0147925564	0.0002414527	0.0182764286	0.0092472517	0.00925504433333333
501	C08622	442.38108	Dipterocarpol	Triterpenoids	+	12.05	0.03379940	0.07166041	0.06233763	0.05593248	0.03723569	0.02866065	0.07344518	0.0464471733333333	0.13744323	0.02763584	0.08261071	0.08256326
502	C06672	168.04226	Vanillic acid	Phenols	+	3.78	0.008723933	0.002383005	0.005567212	0.00555805	0.002975344	0.002328957	0.002736827	0.002680376	0.004349056	0.004610957	0.004479836	0.00447994966666667
503	C11527	168.04226	p-Hydroxymandelic acid	Phenols	+	3.36	0.022731936	0.010303429	0.010973872	0.0146697456666667	0.022802310	0.010483058	0.008955233	0.0140802003333333	0.007075310	0.004938028	0.006008054	0.00600713066666667
504	C01753	414.386165	Beta-Sitosterol	Steroids and steroid derivatives	+	12.93	0.01965427	0.01806742	0.01939874	0.0190401433333333	0.04620342	0.02614369	0.01004402	0.02746371	0.03296005	0.03169523	0.03232846	0.0323279133333333
505	C07650	263.071763	Gemcitabine	Pyrimidine nucleosides	+	0.75	0.009222936	0.005369792	0.003897000	0.00616324266666667	0.011511465	0.010470343	0.009857364	0.0106130573333333	0.011633718	0.019841929	0.015732503	0.01573605
506	C02592	483.301845	Taurolithocholate	Steroids and steroid derivatives	+	13.78	0.002687243	0.009721461	0.003059271	0.00515599166666667	0.005813801	0.007522115	0.005284589	0.006206835	0.007723999	0.005936069	0.006831193	0.00683042033333333
507	C04225	188.03209	cis-2-Methylaconitate	Carboxylic acids and derivatives	+	3.8	0.0062736362	0.0036629229	0.0016854593	0.00387400613333333	0.0006306430	0.0022786103	0.0007207624	0.00121000523333333	0.0056623337	0.0040006056	0.0048325467	0.00483182866666667
508	C02727	188.116093	N6-Acetyl-L-lysine	Amino acid and derivatives	+	0.81	0.13072859	0.15194286	0.14038690	0.14101945	0.09817329	0.06984268	0.12291647	0.09697748	0.13594993	0.09724085	0.11662048	0.116603753333333
509	C10733	188.094963	Vasicine	Alkaloids	+	3.76	0.02719741	0.02766254	0.03312185	0.0293272666666667	0.03409765	0.01764316	0.02727088	0.02633723	0.03225345	0.02701824	0.02963924	0.0296369766666667
510		188.141245	2,6-Dimethyl-7-octene-2,3,6-triol	Monoterpenoids	+	3.82	0.001745282	0.003207427	0.002007379	0.00232002933333333	0.005618125	0.002516023	0.003317036	0.00381706133333333	0.003356968	0.003541687	0.003449208	0.00344928766666667
511	C01168	324.03587	Pseudouridine 5'-phosphate	Organooxygen compounds	+	1.16	0.022200395	0.011837373	0.008030308	0.014022692	0.037928345	0.037660815	0.008836584	0.0281419146666667	0.008619280	0.023410177	0.016005142	0.016011533
512	C05583	182.05791	3-Methoxy-4-hydroxyphenylglycolaldehyde	Phenols	+	7.99	0.002607187	0.004047229	0.006411677	0.00435536433333333	0.003142493	0.005646562	0.004522190	0.00443708166666667	0.002420441	0.004193546	0.003305844	0.00330661033333333
513	C10448	182.094295	Dihydroconiferyl alcohol	Phenylpropanoids	+	7.99	0.004009891	0.003754817	0.004961577	0.004242095	0.004947999	0.006025013	0.005509220	0.00549407733333333	0.009391530	0.006809689	0.008102283	0.00810116733333333
514	C05604	195.053159	Leucodopachrome	Indoles and derivatives	+	4.82	0.023250368	0.006186667	0.026836129	0.0187577213333333	0.016371170	0.013161015	0.020703595	0.01674526	0.015397010	0.014755060	0.015076451	0.0150761736666667
515	C15572	124.05243	Guaiacol	Phenols	+	5.62	0.003827045	0.008457888	0.003675443	0.00532012533333333	0.006167948	0.023695869	0.004249595	0.0113711373333333	0.012134004	0.003696492	0.007920717	0.007917071
516	C04779	281.112405	2'-O-Methyladenosine	Purine nucleosides	+	2.72	0.2083786	0.1643491	0.1491160	0.1739479	1.8785827	1.1374905	1.9767582	1.66427713333333	0.6990629	0.9628825	0.8308017	0.8309157
517	C11501	281.07602	9-Riburonosyladenine	Purine Nucleosides	+	12.54	0.0139647470	0.0086647512	0.0135551234	0.0120615405333333	0.0141499237	0.0285854132	0.0368672047	0.0265341805333333	0.0002414527	0.0319737227	0.0160870211	0.0161007321666667
518	C05595	281.089939	4-Hydroxyphenylacetylglutamic acid		+	12.99	13.94014	15.35123	21.84282	17.04473	23.63591	17.81263	30.17981	23.8761166666667	23.73898	17.94026	20.84338	20.8408733333333
519	C02470	205.037509	Xanthurenic acid	Quinolines and derivatives	+	2.96	0.009238615	0.001622348	0.002668545	0.004509836	0.004831976	0.004166802	0.001161387	0.00338672166666667	0.003735269	0.007784546	0.005757283	0.00575903266666667
520	C05660	205.073894	Methoxyindoleacetic acid	Indoles and derivatives	+	3.76	0.007297651	0.016005187	0.005902813	0.009735217	0.009808024	0.006813172	0.007626703	0.008082633	0.008516707	0.014463065	0.011486032	0.0114886013333333
521	C03267	260.029722	Beta-D-Fructose 2-phosphate	Organooxygen compounds	+	0.75	0.2646666	0.2064460	0.2442681	0.238460233333333	0.7545739	0.5023886	0.4753788	0.5774471	0.4749759	0.3674722	0.4212937	0.421247266666667
522		127.099714	8-Azabicyclo-3.2.1-octan-3-ol	Alkaloids	+	14.09	0.006290423	0.007780396	0.028680520	0.0142504463333333	0.052965402	0.025053819	0.021132427	0.0330505493333333	0.024171562	0.025669391	0.024919506	0.024920153
523	C07201	810.420381	Vinblastine	Alkaloids	+	11.62	0.0067833057	0.0024782624	0.0098553746	0.00637231423333333	0.0454330520	0.0085742708	0.0602500955	0.0380858061	0.0170319803	0.0002420795	0.0086479119	0.00864065723333333
524		788.383055	Dulcoside A	Diterpenoids	+	7.54	0.002912031	0.002938243	0.002152411	0.00266756166666667	0.001135992	0.001243143	0.002617781	0.00166563866666667	0.002046465	0.003712805	0.002878555	0.002879275
525	C01536	181.073894	DL-Tyrosine	Alkaloids	+	1.9	0.006007854	0.043087422	0.039337595	0.0294776236666667	0.056360570	0.049734975	0.054331360	0.053475635	0.083789359	0.035742960	0.059797300	0.0597765396666667
526	C04368	181.073894	Beta-Tyrosine	Carboxylic acids and derivatives	+	2.42	0.01553328	0.01221503	0.01678132	0.01484321	0.02154793	0.04320990	0.03467306	0.03314363	0.05364071	0.02694247	0.04030889	0.0402973566666667
527	C04227	153.078979	p-Octopamine	Phenols	+	3.84	33.33206	23.59654	33.13948	30.0226933333333	43.91871	50.61181	49.13113	47.8872166666667	42.88751	45.46950	44.17683	44.1779466666667
528	C17073	154.135765	Terpinine-4-ol	Monoterpenoids	+	5.45	0.016392740	0.013445436	0.011388864	0.0137423466666667	0.007616740	0.021486022	0.009579813	0.0128941916666667	0.016909007	0.011933089	0.014424273	0.014422123
529	C03033	542.272715	Cortolone-3-glucuronide	Organooxygen compounds	+	12.3	0.0001709313	0.0064521382	0.0073268273	0.0046499656	0.0068226982	0.0038168534	0.0243924462	0.0116773326	0.0002414527	0.0271055205	0.0136560753	0.0136676828333333
530	C00249	256.24023	Palmitic acid	Lipids	+	12.92	0.6313364	0.5444262	0.6395366	0.605099733333333	0.7484408	0.7742158	0.9689977	0.830551433333333	0.5871755	0.6226801	0.6049048	0.604920133333333
531	C10287	256.109945	Pterostilbene	Phenols	+	11.76	0.0063121204	0.0001490594	0.0122294484	0.0062302094	0.0290962364	0.0198126496	0.0002674751	0.0163921203666667	0.0178267086	0.0327808614	0.0252940928	0.0253005542666667
532	C09762	256.07356	Liquiritigenin	Flavonoids	+	9.65	0.003554028	0.001693185	0.003389409	0.002878874	0.003035088	0.003377796	0.004915381	0.00377608833333333	0.007140724	0.006108198	0.006625130	0.006624684
533	C10262	256.07356	Hydrangenol	Flavonoids	+	11.31	0.19622644	0.15776698	0.19239358	0.182129	0.15512652	0.09803155	0.14514246	0.132766843333333	0.21128839	0.13241326	0.17190195	0.171867866666667
534	C03033	382.16277	1-(alpha-Methyl-4-(2-methylpropyl)benzeneacetate)-beta-D-Glucopyranuronic acid	Organooxygen compounds	+	12.18	0.1189352	0.0926214	0.1101628	0.1072398	0.1612872	0.1275551	0.1601785	0.1496736	0.1386477	0.1403588	0.1395021	0.139502866666667
535		544.194465	Physalin D	Steroids and steroid derivatives	+	12.1	0.06126541	0.01803515	0.02802881	0.0357764566666667	0.04555518	0.06635080	0.08827808	0.06672802	0.06737513	0.05282255	0.06010828	0.0601019866666667
536	C03033	466.25667	3-alpha-hydroxy-5-alpha-androstane-17-one 3-D-glucuronide	Organooxygen compounds	+	12.35	0.0612331911	0.0280249140	0.0236233223	0.0376271424666667	0.0002244229	0.0471756683	0.0343430566	0.0272477159333333	0.0350191446	0.0467999985	0.0409019361	0.0409070264
537	C05332	121.089149	Phenethylamine	Benzene and substituted derivatives	+	2.82	0.04229425	0.04038215	0.03734519	0.0400071966666667	0.06391125	0.03186901	0.05182865	0.04920297	0.04632464	0.03204620	0.03919467	0.0391885033333333
538	C10172	143.094629	Proline betaine	Carboxylic acids and derivatives	+	0.74	0.01488882	0.02375850	0.05030360	0.0296503066666667	0.02436818	0.01612766	0.01727310	0.0192563133333333	0.02333369	0.02922875	0.02627739	0.0262799433333333
539	C09926	276.099775	Dihydromethysticin	Phenols	+	11.97	3.835167	2.591577	3.394976	3.27390666666667	6.017796	5.464357	7.378722	6.28695833333333	4.116426	5.010800	4.563033	4.56341966666667
540	C16525	308.27153	Eicosadienoic acid	Fatty Acyls	+	10.62	0.10313016	0.08905138	0.08959258	0.0939247066666667	0.12569318	0.07838062	0.09828121	0.100785003333333	0.05023760	0.08149832	0.06584769	0.0658612033333333
541	C08830	440.401815	24-Methylenecycloartan-3-ol	Triterpenoids	+	11.45	0.003810563	0.008927270	0.011566021	0.00810128466666667	0.019048821	0.010802356	0.020555132	0.016802103	0.027914902	0.028258184	0.028086320	0.0280864686666667
542	C14826	296.235145	12(13)-EpOME	Fatty Acyls	+	11.88	0.0001709313	0.0001490594	0.0171779422	0.0058326443	0.0002244229	0.0188889552	0.0075265399	0.00887997266666667	0.0002414527	0.0333347346	0.0167666450	0.0167809441
543	C08162	296.17763	Exemestane	Steroids and steroid derivatives	+	11.61	0.05415779	0.05234589	0.03714498	0.0478828866666667	0.06534600	0.03628585	0.07728292	0.0596382566666667	0.06676429	0.02011201	0.04346839	0.04344823
544		170.13068	2-(2-Hydroxy-2-propyl)-5-methyl-5-vinyltetrahydrofuran	Monoterpenoids	+	5.47	0.02114606	0.01712181	0.03007337	0.0227804133333333	0.05261238	0.05628924	0.03333047	0.0474106966666667	0.05176113	0.05147362	0.05161756	0.0516174366666667
545	C05682	139.987462	Phosphonoacetate	Organic acids	+	1.88	0.003282023	0.002299550	0.002805806	0.002795793	0.007951195	0.007683235	0.004331924	0.00665545133333333	0.010367693	0.002946301	0.006661807	0.00665860033333333
546		140.047345	Furfuryl acetate	Miscellaneous	+	5.47	0.008880237	0.005060454	0.005439476	0.00646005566666667	0.011373384	0.011496862	0.021928310	0.014932852	0.011214432	0.008670618	0.009944174	0.00994307466666667
547	C10391	333.157624	Seneciphylline	Alkaloids	+	9.06	0.001499681	0.011049539	0.003686985	0.00541206833333333	0.011129304	0.005869541	0.008248852	0.008415899	0.011519993	0.003504909	0.007517646	0.00751418266666667
548	C00844	295.105589	Prunasin	Phenols	+	11.99	1.5684476163	1.4349309320	0.0001769508	1.00118516636667	0.4308183650	0.0002551223	0.4878432104	0.3063055659	0.0002414527	1.4756020889	0.7369655465	0.737603029366667
549	C01530	284.27153	Stearic Acid	Fatty Acyls	+	13.02	0.05871584	0.05395218	0.05619419	0.0562874033333333	0.07933827	0.04212412	0.07080347	0.06408862	0.06740632	0.06447880	0.06594446	0.0659431933333333
550	C01855	311.100504	Taxiphyllin	Phenols	+	13.76	0.0051017721	0.0030397269	0.0057519703	0.00463115643333333	0.0036064471	0.0009113825	0.0023841931	0.00230067423333333	0.0057586255	0.0043007050	0.0050306102	0.00502998023333333
551		530.28797	Ganoderic acid N	Triterpenoids	+	12.6	0.006196685	0.007300811	0.008114235	0.00720391033333333	0.020863542	0.008234566	0.015236401	0.0147781696666667	0.040811880	0.013900828	0.027373796	0.027362168
552		299.115759	N-p-Coumaroyloctopamine	Alkaloids	+	12.07	0.012661932	0.033951680	0.008813094	0.0184755686666667	0.033812146	0.018551850	0.006660843	0.0196749463333333	0.029301277	0.008016333	0.018672600	0.0186634033333333
553	C09910	147.104799	(S)-Actinidine	Pyridines and derivatives	+	2.8	0.005901555	0.006299460	0.004412838	0.005537951	0.005997341	0.008353754	0.007826241	0.00739244533333333	0.007098963	0.007627177	0.007362728	0.007362956
554	C02134	369.157624	Allocryptopine	Alkaloids	+	13.59	0.013378204	0.019403131	0.010554613	0.014445316	0.052384088	0.009712351	0.090263331	0.05078659	0.023200282	0.077072219	0.050101334	0.0501246116666667
555	C01746	85.089149	Piperidine	Alkaloids	+	2.25	0.0019591109	0.0007408366	0.0034853609	0.00206176946666667	0.0019874285	0.0042179039	0.0103859322	0.00553042153333333	0.0026919516	0.0103684599	0.0065252304	0.0065285473
556	C08426	425.045041	Sinalbin	Miscellaneous	+	13.23	0.004209678	0.005012732	0.004835444	0.00468595133333333	0.007204788	0.004625979	0.009779200	0.00720332233333333	0.007272447	0.006971294	0.007122066	0.00712193566666667
557		216.151415	Curzerene	Sesquiterpenoids	+	2.55	0.1360845	0.1152236	0.1479175	0.1330752	0.3488276	0.3433007	0.3229372	0.338355166666667	0.1921727	0.2718160	0.2319427	0.231977133333333
558	C11900	586.241415	Baccatin III	Diterpenoids	+	9.95	0.0017268142	0.0004974203	0.0019475452	0.00139059323333333	0.0083606059	0.0087627914	0.0101006276	0.00907467496666667	0.0053702028	0.0014883888	0.0034318117	0.00343013443333333
559	C00500	582.247836	Biliverdin	Tetrapyrroles and derivatives	+	12.82	0.02611001	0.02247509	0.02812309	0.0255693966666667	0.02368136	0.02752371	0.02724502	0.02615003	0.02043887	0.01919919	0.01981983	0.0198192966666667
560		582.231245	(+)-Lyoniresinol 9'-O-glucoside	Lignans	+	12.8	0.031546930	0.013025694	0.006435149	0.017002591	0.012804046	0.005885751	0.035844223	0.0181780066666667	0.014788806	0.019311526	0.017047235	0.017049189
561	C04491	630.135153	Cyanidin-3-O-rutinoside chloride	Flavonoids	+	13.55	0.004074736	0.003385644	0.004016296	0.00382555866666667	0.003539320	0.003071183	0.006917920	0.00450947433333333	0.006250934	0.007240586	0.006745119	0.00674554633333333
562		280.14633	7-(4-Hydroxyphenyl)-1-phenyl-4-hepten-3-one	Phenols	+	12.53	0.1908913	0.2583740	0.1699139	0.206393066666667	0.2113096	0.2215992	0.3342584	0.2557224	0.2263459	0.2629333	0.2446159	0.2446317
563	C08432	283.09167	Crotonoside	Alkaloids	+	2.4	31.64619	38.35543	41.08547	37.02903	43.23430	41.57278	51.46601	45.4243633333333	39.74532	36.54762	38.14854	38.14716
564	C00387	283.09167	Guanosine	Nucleotide and its derivates	+	2.65	31.64619	42.13674	41.08547	38.2894666666667	53.09344	41.57278	51.46601	48.7107433333333	39.74532	36.54762	38.14854	38.14716
565	C08680	343.251129	Denudatine	Alkaloids	+	1.59	0.002831112	0.003910894	0.006572892	0.00443829933333333	0.004997789	0.002800255	0.002889077	0.00356237366666667	0.001122781	0.005305146	0.003211253	0.00321306
566	C08691	629.319999	Indaconitine	Alkaloids	+	12	0.0225128812	0.0052733383	0.0106637212	0.0128166469	0.0144400981	0.0015672834	0.0002674751	0.0054249522	0.0002414527	0.0148971330	0.0075597941	0.0075661266
567		493.134605	Malvidin-3-O-galactoside	Flavonoids	+	7.75	0.015347962	0.003286580	0.005038496	0.00789101266666667	0.003187028	0.006435613	0.008432844	0.006018495	0.008256781	0.003035595	0.005649572	0.005647316
568	C08707	357.230394	Napellonine	Alkaloids	+	8.48	0.0030821536	0.0084528350	0.0016341131	0.00438970056666667	0.0138107664	0.0002551223	0.0023709265	0.0054789384	0.0058558073	0.0061725404	0.0060139686	0.00601410543333333
569	C08713	421.282824	Talatisamine	Alkaloids	+	4.66	0.0135589429	0.0131613203	0.0053045340	0.0106749324	0.0074546154	0.0002551223	0.0055050073	0.004404915	0.0146332958	0.0044376800	0.0095420960	0.0095376906
570		480.10565	2,3-Dehydrosilybin A	Flavonoids	+	5.53	0.0073582495	0.0031446658	0.0019945543	0.0041658232	0.0225969644	0.0009450862	0.0046086965	0.00938358236666667	0.0086975269	0.0009123371	0.0048099778	0.00480661393333333
571	C00219	304.24023	Arachidonic acid	Fatty Acyls	+	12.4	0.12371334	0.10386556	0.04484613	0.0908083433333333	0.23498006	0.21358629	0.20249236	0.21701957	0.15434042	0.11830969	0.13634841	0.13633284
572		304.131075	Oleocanthal	Phenols	+	12.4	0.09788850	0.07418000	0.08312866	0.08506572	0.10988215	0.23807637	0.18471311	0.17755721	0.14806232	0.13040923	0.13924722	0.13923959
573	C10881	536.204635	Schisantherin A	Lignans	+	12.25	0.03035522	0.02778191	0.03458918	0.03090877	0.01964193	0.01314742	0.01901752	0.0172689566666667	0.03742161	0.04621610	0.04181315	0.0418169533333333
574	C08779	486.188985	Rutaevin	Triterpenoids	+	12.58	0.03067815	0.08299205	0.03216522	0.0486118066666667	0.05779196	0.05139433	0.07669888	0.0619617233333333	0.03900826	0.02369748	0.03136280	0.03135618
575	C08789	474.37091	Bryodulcosigenin	Triterpenoids	+	9.94	0.0001709313	0.0021513338	0.0015197827	0.0012806826	0.0013927537	0.0012221007	0.0030460795	0.00188697796666667	0.0044101216	0.0043356314	0.0043729248	0.0043728926
576	C17048	534.210115	Phillyrin	Phenylpropanoids	+	7.76	0.017339004	0.011359024	0.023671141	0.0174563896666667	0.020079684	0.017702642	0.003279664	0.01368733	0.001299966	0.009214940	0.005252323	0.005255743
577		432.39673	5-Tricosyl-1,3-benzenediol	Phenols	+	13.85	0.006328337	0.003691661	0.005074935	0.00503164433333333	0.007676088	0.007136341	0.008740328	0.007850919	0.005804033	0.009232633	0.007516111	0.00751759233333333
578	C08904	920.498085	Officinalisinin I	Steroids and steroid derivatives	+	14.01	0.0011108784	0.0001490594	0.0018591004	0.0010396794	0.0058389707	0.0009456741	0.0002674751	0.00235070663333333	0.0043548664	0.0037324076	0.0040440404	0.00404377146666667
579	C09567	275.058244	Liriodenine	Alkaloids	+	9.68	0.0012553103	0.0006895069	0.0005417184	0.0008288452	0.0071153297	0.0033682253	0.0008062300	0.00376326166666667	0.0028853825	0.0007314391	0.0018098069	0.00180887616666667
580	C01484	208.088815	1,3-Diphenyl-2-propen-1-one	Flavonoids	+	8.25	0.006662133	0.001060582	0.003153320	0.003625345	0.003189057	0.002341647	0.007402971	0.004311225	0.003727245	0.006691115	0.005207259	0.00520853966666667
581	C02381	208.07356	6-Methoxymellein	Benzopyrans	+	8.22	0.003758120	0.002809208	0.003476428	0.00334791866666667	0.006853571	0.006441297	0.010873569	0.00805614566666667	0.003350254	0.004892247	0.004120251	0.00412091733333333
582	C08968	664.382265	Esculentoside B	Triterpenoids	+	13.46	0.0122216633	0.0208793579	0.0050538849	0.0127183020333333	0.0085277241	0.0002551223	0.0020500546	0.003610967	0.0067097798	0.0021896409	0.0044526400	0.0044506869
583	C08972	486.334525	Quillaic acid	Triterpenoids	+	12.94	0.006409234	0.007483107	0.002734064	0.005542135	0.023748898	0.010890214	0.025516049	0.0200517203333333	0.008617568	0.006625145	0.007622648	0.007621787
584		486.334525	Actinidic acid	Triterpenoids	+	12.94	0.0039918848	0.0001490594	0.0081619368	0.00410096033333333	0.0053697636	0.0026178023	0.0037839261	0.00392383066666667	0.0002414527	0.0057318988	0.0029831173	0.0029854896
585	C08984	794.44526	Spinasaponin A	Prenol lipids	+	11.23	0.0023862731	0.0049520352	0.0039499375	0.0037627486	0.0022390838	0.0002551223	0.0273635272	0.00995257776666667	0.0002414527	0.0144657960	0.0073444051	0.00735055126666667
586	C09557	306.146725	Tenulin	Sesquiterpenoids	+	4.23	0.0032292711	0.0012525506	0.0048938418	0.00312522116666667	0.0033379192	0.0028773065	0.0009084294	0.0023745517	0.0035277148	0.0028079614	0.0031683046	0.0031679936
587	C09022	308.188863	(+)-Affinisine	Alkaloids	+	8.58	0.06401373	0.02458904	0.02374294	0.03744857	0.02900129	0.01153488	0.01901626	0.01985081	0.03839987	0.04914622	0.04376608	0.0437707233333333
588	C14154	410.31848	Beta-Tocotrienol	Phenols	+	12.18	0.024040580	0.012575008	0.029533002	0.02204953	0.010911231	0.020197909	0.025296783	0.0188019743333333	0.022619109	0.007586022	0.015112309	0.0151058133333333
589		410.354865	22-Dehydroclerosterol	Steroids	+	12.59	0.8391260	0.5550115	0.3092622	0.5677999	1.0515685	0.8623655	0.8143657	0.909433233333333	0.4930319	0.7206897	0.6067132	0.6068116
590	C09273	258.08921	Luvangetin	Coumarins	+	4.48	0.001672554	0.006636488	0.003521950	0.003943664	0.008400777	0.001535903	0.013298033	0.00774490433333333	0.004783064	0.003529112	0.004156901	0.004156359
591	C09980	258.08921	Yangonin	Phenols	+	12.12	0.04309431	0.01795176	0.01796980	0.0263386233333333	0.02496729	0.04941893	0.09894393	0.0577767166666667	0.05535897	0.12873512	0.09199948	0.09203119
592	C16929	258.08921	Catalpalactone	Sesquiterpenoids	+	12.84	0.04480456	0.01983620	0.02396633	0.0295356966666667	0.01620172	0.02356132	0.01187235	0.0172117966666667	0.02357792	0.02953032	0.02655026	0.0265528333333333
593	C09286	496.28249	Absinthiin	Triterpenoids	+	12.5	0.018184094	0.008985830	0.011680404	0.0129501093333333	0.006762887	0.014141767	0.017821346	0.0129086666666667	0.019702890	0.012358809	0.016035609	0.016032436
594	C00810	88.05243	(R)-Acetoin	Miscellaneous	+	0.53	0.01969216	0.01473506	0.02836707	0.02093143	0.04358364	0.01945223	0.03364808	0.0322279833333333	0.02177965	0.05030620	0.03602444	0.0360367633333333
595	C09464	565.215929	Ipecoside	Iridoids	+	12.7	3.0657907	2.2235634	2.6151685	2.63484086666667	0.2294996	0.1329513	0.1396635	0.167371466666667	1.6023304	1.5562571	1.5793236	1.5793037
596	C16812	260.10486	Homobaldrinal	Miscellaneous	+	10	0.006340774	0.005542641	0.005606189	0.005829868	0.005796561	0.009884275	0.002321623	0.00600081966666667	0.005033244	0.005478109	0.005255388	0.00525558033333333
597	C09992	883.289884	Wilfordine	Sesquiterpenoids	+	12.2	0.0391883849	0.0001490594	0.0078901716	0.0157425386333333	0.0217910064	0.0159841951	0.0002674751	0.0126808922	0.0002414527	0.0379301089	0.0190613537	0.0190776384333333
598	C10100	760.288365	Kuwanon H	Flavonoids	+	12.04	0.03036532	0.04071915	0.04172706	0.0376038433333333	0.20525481	0.13616121	0.17297363	0.171463216666667	0.10044296	0.07039790	0.08543990	0.08542692
599		351.110674	Oxoglaucine	Alkaloids	+	13.83	0.0008039816	0.0034429002	0.0037581781	0.0026683533	0.0052389914	0.0029329380	0.0067495097	0.00497381303333333	0.0044288127	0.0104811055	0.0074510365	0.00745365156666667
600	C10335	204.04226	Droserone	Quinones	+	12.12	0.0020732582	0.0091064975	0.0042477042	0.00514248663333333	0.0057109150	0.0181535096	0.0002674751	0.00804396656666667	0.0002414527	0.0101046194	0.0051666435	0.0051709052
601	C10375	349.152539	Riddelline	Alkaloids	+	13.66	0.26286129	0.27546841	0.45041245	0.329580716666667	0.08181716	0.11523488	0.05703855	0.0846968633333333	0.32706570	0.29913341	0.31311766	0.31310559
602	C10785	302.260965	Cardanol (C15:1)	Phenols	+	12.69	0.02606216	0.01882712	0.03900821	0.02796583	0.26647308	0.02839863	0.04377887	0.112883526666667	0.02628630	0.02680206	0.02654385	0.02654407
603	C10805	614.18469	Leiocarposide	Phenols	+	12.29	0.0084369042	0.0001490594	0.0129196132	0.0071685256	0.0238063822	0.0223681957	0.0202150515	0.0221298764666667	0.0490887789	0.0150997718	0.0321163046	0.0321016184333333
604	C10808	429.324294	Sipeimine	Alkaloids	+	13.04	0.02675745	0.01359707	0.02146528	0.0206066	0.04272468	0.01295362	0.04088336	0.03218722	0.03380867	0.02706065	0.03043903	0.0304361166666667
605	C10829	409.298079	Veratramine	Alkaloids	+	11.98	0.0144681219	0.0001490594	0.0338864144	0.0161678652333333	0.0002244229	0.0002551223	0.0002674751	0.000249006766666667	0.0002414527	0.0196911458	0.0099536934	0.0099620973
606	C08652	271.06065	Luteolinidin chloride	Flavonoids	+	11.16	0.0120936837	0.0007293920	0.0001769508	0.00433334216666667	0.0077706416	0.0041110084	0.0002674751	0.00404970836666667	0.0031789715	0.0158878136	0.0095251556	0.0095306469
607	C10853	261.136494	Cochlearine	Alkaloids	+	13.76	0.004691029	0.003322887	0.004795074	0.00426966333333333	0.006854664	0.010007989	0.010229006	0.009030553	0.004877997	0.005803465	0.005340131	0.005340531
608	C11115	110.03678	5-Methyl-2-furaldehyde	Aldehyde	+	0.76	1.179213	1.019201	1.187513	1.12864233333333	1.495341	1.622283	1.528338	1.548654	1.466839	1.598275	1.532472	1.53252866666667
609	C10874	414.13147	Podophyllotoxin	Lignans	+	9.66	0.005923927	0.005035429	0.005136603	0.00536531966666667	0.003538960	0.003945776	0.009233335	0.00557269033333333	0.002226866	0.005994630	0.004108306	0.004109934
610	C03626	202.142976	NG,NG-Dimethylarginine dihydrochloride	Carboxylic acids and derivatives	+	0.74	0.3029159	0.3989063	0.2305176	0.310779933333333	0.2687039	0.2020070	0.2498064	0.240172433333333	0.2763571	0.2581855	0.2672831	0.267275233333333
611		321.230394	Homodihydrocapsaicin I	Miscellaneous	+	13.31	0.017203326	0.015090129	0.013577554	0.0152903363333333	0.003740755	0.004769029	0.017961997	0.008823927	0.014501316	0.012703601	0.013603624	0.013602847
612	C11692	319.101567	Tetrodotoxin	Alkaloids	+	12.98	0.017142881	0.005093825	0.023287037	0.015174581	0.018491666	0.004969263	0.024548629	0.016003186	0.025935106	0.020760648	0.023351230	0.0233489946666667
613	C06091	645.314914	Aconitine	Alkaloids	+	12.07	0.0158256237	0.0403814922	0.0222447689	0.0261506282666667	0.0002244229	0.0172614807	0.0309935862	0.0161598299333333	0.0305516252	0.0322622270	0.0314058174	0.0314065565333333
614	C16968	366.11034	Neoglycyrol	Coumarins	+	13.9	0.008420485	0.018737871	0.052099401	0.0264192523333333	0.034084024	0.050712855	0.069000006	0.0512656283333333	0.054525110	0.039911752	0.047227902	0.047221588
615	C10553	400.11582	4'-Demethylpodophyllotoxin	Lignans	+	6.43	0.010833824	0.005795133	0.007230116	0.00795302433333333	0.002852679	0.004652740	0.004227358	0.00391092566666667	0.010934506	0.006170393	0.008555537	0.00855347866666667
616	C17071	358.126385	Sweroside	Iridoids	+	5.27	0.0122944215	0.0111532448	0.0215266792	0.0149914485	0.0404916620	0.0213860602	0.0349092892	0.0322623371333333	0.0002414527	0.0259589940	0.0130835551	0.0130946672666667
617		428.329045	Ergosterol peroxide	Steroids and steroid derivatives	+	13.49	0.10859521	0.05794269	0.12579323	0.09744371	0.01361495	0.14005684	0.23155713	0.12840964	0.01323933	0.13293810	0.07301113	0.0730628533333333
618		236.17763	Curcumol	Sesquiterpenoids	+	11.14	0.00695231	0.03232328	0.05056367	0.02994642	0.02196843	0.01649397	0.02759923	0.0220205433333333	0.03133680	0.01893492	0.02514390	0.02513854
619	C17496	350.24571	10-Gingerol	Phenols	+	12.44	0.02923510	0.01495039	0.02095039	0.02171196	0.03960927	0.04019243	0.02624322	0.0353483066666667	0.02768277	0.05147221	0.03956207	0.03957235
620	C19238	100.05243	Ethyl acrylate	Carboxylic acids and derivatives	+	1.74	0.3387401	0.3244034	0.3277098	0.330284433333333	0.5174827	0.4133577	0.4426945	0.457844966666667	0.4369320	0.3772892	0.4071493	0.4071235
621		512.350175	3-O-Acetyl-11-keto-beta-boswellic acid	Triterpenoids	+	12.3	0.042224396	0.005398933	0.009709352	0.0191108936666667	0.010733461	0.013222813	0.037664710	0.020540328	0.036570187	0.024708194	0.030646879	0.0306417533333333
622	C02235	155.021859	4-Nitrocatechol	Phenols	+	1.24	0.10167474	0.05318679	0.07143551	0.0754323466666667	0.18275848	0.17696344	0.13658464	0.16543552	0.12449096	0.14230002	0.13338395	0.133391643333333
623		804.37797	Rebaudioside B	Diterpenoids	+	13.95	0.0001709313	0.0004429501	0.0001769508	0.000263610733333333	0.0002244229	0.0026754009	0.0015387464	0.0014795234	0.0002414527	0.0023187668	0.0012787634	0.00127966096666667
624		426.167855	Mangostanol	Xanthones	+	13.32	0.0044727137	0.0026755907	0.0001769508	0.00244175173333333	0.0063859672	0.0117206953	0.0039473489	0.00735133713333333	0.0042515021	0.0072382097	0.0057429201	0.00574421063333333
625		428.183505	1-Isomangostin hydrate	Xanthones	+	13.5	0.010956801	0.016602120	0.011934133	0.0131643513333333	0.008241889	0.030800086	0.013754876	0.0175989503333333	0.006613852	0.019414027	0.013005643	0.013011174
626		109.052764	3-Hydroxy-2-methylpyridine	Alkaloids	+	1.44	0.006213851	0.001680258	0.001804658	0.00323292233333333	0.003391943	0.004062040	0.007054452	0.004836145	0.002831916	0.004299973	0.003564993	0.00356562733333333
627	C00519	109.01975	Hypotaurine	Alkaloids	+	2.24	0.008826901	0.002738298	0.010223546	0.007262915	0.012400333	0.012596650	0.009467621	0.0114882013333333	0.008157415	0.028172845	0.018152158	0.018160806
628	C02094	536.4382	Beta-Carotene	Vitamins	+	13.59	0.0001709313	0.0056735075	0.0015243743	0.00245627103333333	0.0051482972	0.0047775970	0.0023493982	0.00409176413333333	0.0002414527	0.0064115421	0.0033224984	0.0033251644
629		404.36543	5-Heneicosylresorcinol	Phenols	+	12.05	0.013727816	0.014753372	0.006295689	0.0115922923333333	0.035392989	0.016269866	0.034800083	0.0288209793333333	0.028595678	0.010938457	0.019778512	0.0197708823333333
630		1206.60334	Jujuboside D	Triterpenoids	+	12.95	0.0001709313	0.0149585281	0.0097126350	0.00828069813333333	0.0127944732	0.0105577733	0.0237558786	0.0157027083666667	0.0002414527	0.0055917056	0.0029131115	0.00291542326666667
631		484.08531	Hamamelitannin	Phenols	+	12.29	0.009465574	0.010465931	0.011769096	0.010566867	0.027166595	0.017108429	0.014543523	0.0196061823333333	0.039166785	0.030705600	0.034941677	0.0349380206666667
632		528.27232	Ganoderenic acid E	Triterpenoids	+	12.79	0.01694421	0.01280845	0.01204911	0.0139339233333333	0.04667443	0.01731071	0.02031241	0.0280991833333333	0.01525774	0.01111468	0.01318889	0.0131871033333333
633	C11621	268.07356	Tectochrysin	Flavonoids	+	9.88	0.002553361	0.004785538	0.004875134	0.00407134433333333	0.004154753	0.004156015	0.002015242	0.00344200333333333	0.008191122	0.002960203	0.005579053	0.00557679266666667
634	C00294	268.080771	Inosine	Nucleotide and its derivates	+	2.6	2.890723	3.076618	3.035652	3.00099766666667	1.989645	1.820695	1.801910	1.87075	2.884903	2.240961	2.563350	2.56307133333333
635	C09984	268.170139	N-(p-Hydroxyphenethyl)actinidine	Phenols	+	9.87	0.009246848	0.011039494	0.020928433	0.0137382583333333	0.011454745	0.009278174	0.015207491	0.0119801366666667	0.011087854	0.010315422	0.010702139	0.010701805
636		294.25588	Methyl linoleate	Miscellaneous	+	12	0.3815367	0.2997972	0.2373571	0.306230333333333	2.8534082	1.6163648	2.5814223	2.35039843333333	0.9251818	1.2656369	1.0951887	1.0953358
637		436.33413	Ganoderal A	Triterpenoids	+	8.09	0.0062588623	0.0044521597	0.0029764880	0.00456250333333333	0.0104570477	0.0018431213	0.0049687962	0.00575632173333333	0.0061423293	0.0007431007	0.0034462144	0.00344388146666667
638		502.1839	Limonexic acid	Triterpenoids	+	12.55	0.04899455	0.12688912	0.09882808	0.0915705833333333	0.11875874	0.05580049	0.06279609	0.07911844	0.16470773	0.08134230	0.12307904	0.123043023333333
639		232.037175	8-Hydroxybergapten	Coumarins	+	10.56	0.014858361	0.079708855	0.002221146	0.0322627873333333	0.012534494	0.262570542	0.025834455	0.100313163666667	0.104678833	0.024374412	0.064578670	0.0645439716666667
640		592.13695	Mulberrofuran Q	Phenols	+	13.28	0.3583417	0.2899131	0.5950382	0.414431	0.3208405	0.1640393	0.1980744	0.2276514	0.3184011	0.3017754	0.3100990	0.310091833333333
641		362.136555	Diosbulbin C	Diterpenoids	+	10.77	0.004035848	0.005986145	0.006949426	0.00565713966666667	0.004067390	0.017806384	0.011081785	0.0109851863333333	0.011360690	0.015941919	0.013648335	0.0136503146666667
642		184.14633	Undecanolactone	Miscellaneous	+	0.57	0.005592963	0.004030044	0.082522249	0.0307150853333333	0.009645021	0.010015982	0.097326155	0.0389957193333333	0.007175357	0.112716030	0.059877289	0.059922892
643	C00314	169.073894	Pyridoxine	Vitamins	+	1.55	0.01424373	0.01344689	0.01238171	0.0133574433333333	0.02693802	0.02384890	0.02459491	0.0251272766666667	0.02011528	0.02497382	0.02254140	0.0225435
644	C00588	169.050396	O-Phosphocholine	Cholines	+	14.27	0.0064038316	0.0065316424	0.0033408725	0.00542544883333333	0.0055620788	0.0084444582	0.0056346533	0.00654706343333333	0.0034790511	0.0004782932	0.0019806170	0.00197932043333333
645		646.3717	Glycyrrhetic acid 3-O-mono-beta-D-glucuronide	Triterpenoids	+	14.03	0.0001709313	0.0114601150	0.0001769508	0.00393599903333333	0.0002244229	0.0025978974	0.0002674751	0.0010299318	0.0051931204	0.0002420795	0.0027208089	0.0027186696
646		566.16356	Cassiaside B	Phenols	+	13.12	0.017905409	0.009656746	0.015619198	0.0143937843333333	0.031158391	0.033549039	0.048018326	0.037575252	0.015814761	0.029219616	0.022508500	0.0225142923333333
647		348.30283	5-Heptadecylresorcinol	Phenols	+	7.44	0.002459704	0.001792021	0.002188880	0.00214686833333333	0.010901183	0.003736574	0.006423786	0.00702051433333333	0.006699118	0.010747548	0.008720709	0.00872245833333333
648		484.30362	Goshonoside F1	Diterpenoids	+	12.3	0.010540016	0.005394261	0.006319673	0.00741798333333333	0.023096823	0.009252384	0.034734602	0.0223612696666667	0.020671923	0.004973875	0.012833073	0.0128262903333333
649		488.131865	6''-O-Acetylglycitin	Flavonoids	+	12.35	0.0105489103	0.0001490594	0.0051628137	0.0052869278	0.0112664024	0.0216108886	0.0165724025	0.0164832311666667	0.0063570058	0.0151149324	0.0107302928	0.010734077
650		345.303164	Macamide B	Alkaloids	+	8.85	0.17022257	0.13664395	0.10166555	0.136177356666667	0.14091682	0.06856914	0.11626359	0.108583183333333	0.12127142	0.08327751	0.10229909	0.102282673333333
651	C02571	203.115759	L-Acetylcarnitine	Fatty Acyls	+	0.69	0.026473413	0.044639917	0.005756600	0.02562331	0.034813116	0.020201215	0.009405785	0.021473372	0.037449508	0.018871416	0.028172503	0.0281644756666667
652	C19632	342.116215	Kojibiose	Fatty Acyls	+	0.72	0.3698612	0.2811975	0.3413173	0.330792	0.3315801	0.3690763	0.3491427	0.349933033333333	0.3516406	0.3803512	0.3659773	0.3659897
653	C08909	430.30831	Ruscogenin	Steroids and steroid derivatives	+	12.8	0.007260715	0.009682406	0.003662047	0.00686838933333333	0.014558593	0.003095973	0.005486821	0.00771379566666667	0.003908237	0.012215334	0.008056402	0.008059991
654		430.271925	7beta-(3-Ethyl-cis-crotonoyloxy)-1alpha-(2-methylbutyryloxy)-3,14-dehydro-Z-notonipetranone	Sesquiterpenoids	+	13.87	0.0011747697	0.0056230489	0.0021662341	0.00298801756666667	0.0032154755	0.0011113103	0.0115748002	0.00530052866666667	0.0052671812	0.0002420795	0.0027578873	0.002755716
655	C12298	198.16198	Citronellyl acetate	Monoterpenoids	+	10.48	0.01343906	0.06225220	0.01068878	0.0287933466666667	0.04188441	0.01866892	0.03402506	0.03152613	0.03473928	0.01432352	0.02454463	0.02453581
656	C09870	198.16198	(1R)-(-)-Menthyl acetate	Monoterpenoids	+	10.49	0.007353694	0.006042448	0.003819260	0.00573846733333333	0.018522756	0.003366629	0.006777310	0.009555565	0.012111284	0.007352263	0.009734858	0.00973280166666667
657	C18165	298.12051	Enterolactone	Lignans	+	12.07	0.0063299305	0.0061787414	0.0087986315	0.00710243446666667	0.0114469821	0.0189382127	0.0089209759	0.0131020569	0.0002414527	0.0145764656	0.0073996682	0.00740586216666667
658	C01762	284.075686	Xanthosine	Nucleotide and its derivates	+	2.61	2.482404	2.541007	1.714543	2.24598466666667	3.061144	2.865303	3.786413	3.23762	3.248414	2.996418	3.122579	3.12247033333333
659		284.10486	Homopterocarpin	Flavonoids	+	9.07	0.006847194	0.008367150	0.031552627	0.0155889903333333	0.007061744	0.008478813	0.010973854	0.008838137	0.017001608	0.018748182	0.017873763	0.0178745176666667
660	C10046	284.068475	Genkwanin	Flavonoids	+	11.1	0.004037994	0.032016967	0.012363758	0.016139573	0.008247077	0.003552010	0.013703104	0.00850073033333333	0.003232606	0.010190549	0.006707068	0.00671007433333333
661	C01470	284.068475	Acacetin	Flavonoids	+	10.9	0.0059968935	0.0049949081	0.0023750405	0.00445561403333333	0.0009960323	0.0035520096	0.0137031041	0.00608371533333333	0.0083546698	0.0119539993	0.0101520018	0.0101535569666667
662	C20144	284.17763	Boldione	Steroids and steroid derivatives	+	9.07	0.007008034	0.009128681	0.015531953	0.0105562226666667	0.007055415	0.005552131	0.010562839	0.00772346166666667	0.002311599	0.008045826	0.005174996	0.00517747366666667
663	C01562	284.068475	Calycosin	Flavonoids	+	9.1	0.002175111	0.004079185	0.005323987	0.00385942766666667	0.003666735	0.002719491	0.011298959	0.00589506166666667	0.005688078	0.005195370	0.005442043	0.00544183033333333
664	C10502	284.068475	(-)-Maackiain	Flavonoids	+	8.48	0.04108432	0.03857445	0.01560372	0.0317541633333333	0.01407294	0.01137156	0.01083372	0.01209274	0.02337088	0.01831426	0.02084585	0.0208436633333333
665	C17811	300.06339	Questinol	Anthraquinones	+	7.69	0.005101650	0.003929948	0.006078338	0.00503664533333333	0.009181937	0.005994665	0.011329386	0.00883532933333333	0.025072622	0.015991314	0.020537854	0.02053393
666	C02059	450.34978	Vitamin K1	Quinones	+	13.44	0.09372516	0.04119848	0.07226755	0.06906373	0.01128922	0.15493524	0.11808462	0.0947696933333333	0.00567524	0.24497152	0.12516828	0.12527168
668	C10497	264.147393	N-Feruloyl putrescine	Phenolamides	+	4.33	0.002714827	0.001384941	0.004837089	0.00297895233333333	0.046820706	0.022990271	0.031838231	0.0338830693333333	0.011556857	0.009140805	0.010350397	0.010349353
669	C01933	131.094629	L-Norleucine	Amino acid and derivatives	+	1.81	0.4221533	0.3534364	0.3825767	0.386055466666667	0.5298556	0.5183438	0.2132945	0.420497966666667	0.5078432	0.2774929	0.3928174	0.392717833333333
670	C16434	131.094629	Isoleucine	Amino acid and derivatives	+	1.8	0.4221533	0.4571451	0.3825767	0.420625033333333	0.5298556	0.2106514	0.2132945	0.317933833333333	0.5078432	0.2774929	0.3928174	0.392717833333333
671	C02378	131.094629	6-Aminocaproic acid	Fatty Acyls	+	1.84	1.1693385	1.0523281	0.5726304	0.931432333333333	1.1180916	0.9172578	0.4357201	0.823689833333333	1.1660655	1.3353868	1.2506164	1.25068956666667
672	C08313	131.073499	3-Methylindole	Alkaloids	+	3.81	0.04244950	0.03880089	0.03450749	0.03858596	0.03798750	0.03081295	0.03368669	0.03416238	0.04199707	0.05485424	0.04841732	0.0484228766666667
673	C00430	131.058244	5-Aminolevulinate	Organic acids	+	1.56	0.0677150033	0.0619867160	0.0932623727	0.074321364	0.0197679299	0.0181218681	0.0015294132	0.0131397370666667	0.0474908771	0.0004127623	0.0239823324	0.0239619906
674	C14152	416.36543	Beta-Tocopherol	Phenols	+	12.07	0.05907951	0.01542340	0.02722613	0.03390968	0.02430717	0.01601623	0.02020808	0.02017716	0.02817342	0.02130940	0.02474586	0.0247428933333333
675		416.329045	Octadecyl p-coumarate	Phenylpropanoids	+	12.07	0.0001709313	0.0054223214	0.0108582913	0.005483848	0.0217777502	0.0304892520	0.0064782804	0.0195817608666667	0.0098474028	0.0243293402	0.0170789853	0.0170852427666667
676	C00016	785.15714	Flavin adenine dinucleotide (FAD)	Nucleotide and its derivates	+	4.08	0.0136774083	0.0002303213	0.0062577593	0.00672182963333333	0.0045830407	0.0007673186	0.0016841141	0.00234482446666667	0.0011035858	0.0086840828	0.0048889212	0.0048921966
677	C00255	376.138286	Riboflavine	Vitamins	+	5.06	0.5880942	0.3449878	0.2456166	0.392899533333333	0.5638466	0.5557877	0.5974042	0.572346166666667	0.3227772	0.5084695	0.4155030	0.415583233333333
678	C09202	376.152205	Tripdiolide	Diterpenoids	+	5.14	0.067725702	0.045667918	0.031885411	0.0484263436666667	0.064326766	0.024465631	0.002604061	0.030465486	0.062205040	0.037403190	0.049820190	0.0498094733333333
679	C00018	247.024576	Pyridoxal 5'-phosphate	Pyridines and derivatives	+	1.8	0.0013908664	0.0013185787	0.0011722480	0.0012938977	0.0010516404	0.0005289901	0.0011007761	0.0008938022	0.0050555174	0.0015131721	0.0032866406	0.00328511003333333
680	C02168	241.110279	5,7-Dihydroxyisoflavone	Flavonoids	+	14.24	0.0003623982	0.0023788889	0.0007594560	0.00116691436666667	0.0012654153	0.0010445646	0.0015070521	0.001272344	0.0013544082	0.0014936003	0.0014239140	0.00142397416666667
681	C00647	248.05621	Pyridoxamine 5'-phosphate	Pyridines and derivatives	+	3.51	0.003971295	0.004247211	0.004100488	0.00410633133333333	0.029351166	0.036111255	0.023904506	0.0297889756666667	0.010970615	0.014546269	0.012756125	0.0127576696666667
682		248.141245	Pterosin D	Sesquiterpenoids	+	3.29	0.0008866897	0.0007764167	0.0011713580	0.000944821466666667	0.0019380139	0.0099368920	0.0006776665	0.0041841908	0.0073191878	0.0032978333	0.0053111169	0.00530937933333333
683	C00253	123.032029	Nicotinic acid	Nicotinic acid derivatives	+	0.73	0.5426743	0.4555132	0.4039081	0.4673652	0.3402671	0.2406691	0.2620196	0.280985266666667	0.4173155	0.3537124	0.3855552	0.3855277
684	C10164	123.032029	2-Picolinic acid	Organic acids	+	1.33	0.9264990	0.9689700	0.6795765	0.8583485	0.3826332	0.3745194	0.2887723	0.348641633333333	0.7761000	0.8948882	0.8354171	0.835468433333333
685	C05631	288.06339	Eriodictyol	Flavonoids	+	8.05	0.004437088	0.004320283	0.010910227	0.006555866	0.002783881	0.002567715	0.009709237	0.00502027766666667	0.010595348	0.010125913	0.010360935	0.010360732
686	C00974	288.06339	Aromadendrin	Flavonoids	+	11.21	0.28903729	0.22567764	0.18755416	0.234089696666667	0.10939865	0.07676258	0.19825529	0.12813884	0.15237256	0.20291382	0.17761044	0.177632273333333
687	C00535	288.20893	Testosterone	Steroids	+	5.98	0.0003398817	0.0036314423	0.0023138803	0.0020950681	0.0112899635	0.0025108443	0.0032728465	0.0056912181	0.0057885580	0.0066686819	0.0062280495	0.0062284298
688	C10415	288.06339	Dalbergioidin	Flavonoids	+	5.99	0.002002296	0.001490955	0.006478978	0.00332407633333333	0.004030515	0.003366523	0.003400363	0.00359913366666667	0.004953160	0.006280838	0.005616139	0.00561671233333333
690	C06087	302.22458	Abietic acid	Diterpenoids	+	5.2	0.006768837	0.003307069	0.007053171	0.00570969233333333	0.005721935	0.002264762	0.004541240	0.004175979	0.003206243	0.008522202	0.005860777	0.005863074
691	C06428	302.22458	Eicosapentaenoic acid	Fatty Acyls	+	6.86	0.02989558	0.02102684	0.01396426	0.0216288933333333	0.01434568	0.03410794	0.04814786	0.0322004933333333	0.01898491	0.02703125	0.02300287	0.0230063433333333
692	C05284	302.188195	11b-Hydroxyandrost-4-ene-3,17-dione	Steroids and steroid derivatives	+	6.84	0.014416437	0.018333195	0.013560843	0.015436825	0.014398272	0.009230305	0.009221965	0.0109501806666667	0.012951839	0.007603341	0.010281057	0.0102787456666667
693	C09756	302.07904	Homoeriodictyol	Flavonoids	+	6.83	0.06250785	0.06023523	0.05173688	0.0581599866666667	0.12165536	0.13816485	0.07536247	0.11172756	0.08587860	0.05854778	0.07223091	0.0722190966666667
694	C11874	302.22458	Kaurenoic acid	Diterpenoids	+	5.9	3.713608208	4.302938396	0.008085269	2.674877291	0.005808812	0.006849068	0.008278575	0.00697881833333333	4.612520653	5.473472030	5.042438334	5.042810339
695	C09066	316.203845	Cafestol	Diterpenoids	+	5.47	0.0154015499	0.0001490594	0.0006923160	0.00541430843333333	0.0002244229	0.0002551223	0.0002674751	0.000249006766666667	0.0027721822	0.0063373638	0.0045524623	0.00455400276666667
696	C10204	316.09469	Cajanol	Isoflavonoids	+	12.05	0.03903826	0.02275555	0.02865679	0.0301502	0.03270665	0.07569510	0.03249917	0.0469669733333333	0.01873790	0.04466883	0.03168656	0.0316977633333333
697	C10119	316.058305	Pedalitin	Flavonoids	+	12.08	0.02522677	0.02036606	0.01269719	0.0194300066666667	0.03222240	0.05700460	0.06153715	0.0502547166666667	0.03067590	0.05844791	0.04454390	0.0445559033333333
698	C04548	167.094629	Synephrine	Alkaloids	+	2.63	0.01315472	0.01228205	0.01896052	0.0147990966666667	0.02042875	0.02988582	0.02957516	0.02662991	0.01894322	0.03293805	0.02593156	0.02593761
699	C00099	89.047679	beta-Alanine	Alkaloids	+	0.64	0.02377066	0.01518155	0.03692582	0.0252926766666667	0.01846506	0.01047476	0.01249308	0.0138109666666667	0.02190614	0.02643046	0.02416537	0.0241673233333333
700	C04411	176.068475	3-Isopropylmalate	Fatty Acyls	+	10.79	0.04549995	0.05819572	0.03546650	0.04638739	0.06068998	0.09742771	0.09419452	0.08410407	0.07355113	0.07251578	0.07303413	0.07303368
701	C06359	176.08373	Ethyl cinnamate	Phenylpropanoids	+	4.85	0.010891355	0.007562364	0.013280697	0.0105781386666667	0.012257644	0.010298278	0.031762766	0.0181062293333333	0.020188849	0.016803343	0.018498290	0.0184968273333333
702	C12299	176.08373	Cinnamyl acetat	Phenols	+	10.56	0.013679970	0.008410353	0.009537053	0.0105424586666667	0.014993787	0.014911141	0.010855543	0.0135868236666667	0.016738330	0.023780309	0.020254756	0.0202577983333333
703	C00819	146.069143	D-Glutamine	Carboxylic acids and derivatives	+	0.66	2.320324	1.941749	2.515749	2.259274	1.433634	1.271429	1.380871	1.361978	2.877658	1.086491	1.983235	1.98246133333333
704	C03114	146.084398	Dimethylbenzimidazole	Benzimidazoles	+	10.56	0.022154544	0.004029119	0.004572869	0.0102521773333333	0.017520626	0.004872703	0.010341312	0.010911547	0.011068181	0.050106517	0.030562047	0.030578915
705	C00966	146.05791	Ketopantoic acid		+	0.7	0.2486083	0.1324681	0.2690232	0.216699866666667	0.2632298	0.3650411	0.2755363	0.301269066666667	0.2798340	0.4082761	0.3439718	0.3440273
706	C06006	146.05791	(S)-2-Aceto-2-hydroxybutanoate	Keto acids and derivatives	+	0.66	0.9107595	0.7478684	0.8626412	0.840423033333333	1.1002703	1.3006377	1.2040204	1.2016428	1.1839964	1.0690973	1.1266213	1.12657166666667
707	C08369	146.022392	Diallyl disulfide	Miscellaneous	+	0.68	0.9757825	0.8245317	1.0336785	0.944664233333333	1.2622211	1.4855774	1.2866497	1.34481606666667	1.3184607	1.1883437	1.2534865	1.2534303
708	C05653	165.042594	Formylanthranilic acid	Benzene and substituted derivatives	+	5.07	0.01711985	0.03664325	0.04346635	0.0324098166666667	0.07115618	0.05917781	0.02098113	0.0504383733333333	0.05346009	0.02540685	0.03945165	0.03943953
709	C07527	165.078979	Benzocaine	Benzene and substituted derivatives	+	3.05	14.10270	13.00150	14.14108	13.7484266666667	18.49912	16.80847	16.02560	17.1110633333333	15.39472	16.09446	15.74414	15.74444
710	C02242	165.06506	7-Methylguanine	Imidazopyrimidines	+	1.56	0.23001901	0.20685387	0.14222310	0.193031993333333	0.05179203	0.05650336	0.04494623	0.05108054	0.11851943	0.10112392	0.10983295	0.109825433333333
711	C06199	165.115364	Hordenine	Alkaloids	+	3.04	0.003210723	0.124302419	0.022679479	0.050064207	0.129174754	0.104930015	0.140392989	0.124832586	0.084283496	0.015767961	0.050070136	0.050040531
712	C19578	165.078979	5-(3-Pyridyl)-2-hydroxytetrahydrofuran	Pyridines and derivatives	+	2.8	0.017392724	0.011705415	0.017346810	0.0154816496666667	0.022722583	0.016454714	0.009601612	0.0162596363333333	0.008235712	0.007795911	0.008016097	0.00801590666666667
713	C01375	803.481979	Tacrolimus	Alkaloids	+	12.4	0.06198282	0.09231755	0.05437090	0.06955709	0.04075345	0.03792391	0.09172200	0.0567997866666667	0.02140817	0.04784651	0.03461020	0.0346216266666667
714		166.062995	3-Ethoxy-4-hydroxybenzaldehyde	Phenols	+	5.72	0.01826728	0.02391815	0.03556043	0.0259152866666667	0.02591820	0.03120791	0.03032050	0.02914887	0.02610744	0.06969243	0.04787168	0.0478905166666667
715	C00263	119.058244	L-Homoserine	Amino acid and derivatives	+	0.67	0.17516108	0.16904250	0.17196067	0.17205475	0.15879159	0.15566226	0.36566978	0.226707876666667	0.18020664	0.09265399	0.13648706	0.13644923
716	C17058	384.23006	Resibufogenin	Steroids	+	6.83	0.009031179	0.010088338	0.008428189	0.00918256866666667	0.011376741	0.003628536	0.009749661	0.008251646	0.012268426	0.006749247	0.009512414	0.009510029
717	C00956	161.068809	L-Homoglutamic acid	Amino acid and derivatives	+	0.73	0.19647480	0.13549189	0.19148857	0.174485086666667	0.17958825	0.12984029	0.12280518	0.144077906666667	0.08666193	0.14445226	0.11551964	0.11554461
718	C12452	183.125929	Tropine acetate	Alkaloids	+	3.24	0.006314899	0.001326271	0.004852649	0.00416460633333333	0.003367065	0.008125811	0.007895278	0.006462718	0.004423856	0.010133287	0.007274871	0.007277338
719	C11523	426.386165	Citrostadienol	Steroids	+	12.29	0.06267711	0.04899667	0.06264584	0.05810654	0.07240898	0.12414106	0.10476685	0.100438963333333	0.06870083	0.12698064	0.09780296	0.0978281433333333
720	C08637	426.386165	Taraxerol	Triterpenoids	+	12.71	0.19626652	0.25196548	0.25795302	0.235395006666667	0.36884291	0.03408246	0.38874730	0.26389089	0.11944356	0.30787067	0.21353499	0.213616406666667
721	C03765	136.05243	4-Hydroxyphenylacetaldehyde	Benzene and substituted derivatives	+	10.57	0.007574326	0.010047929	0.014169072	0.010597109	0.017418374	0.008591981	0.018301015	0.0147704566666667	0.019267847	0.012133973	0.015705534	0.0157024513333333
722	C08362	254.22458	Palmitoleic acid	Fatty Acyls	+	7.38	0.011767069	0.011448480	0.027681781	0.0169657766666667	0.001595458	0.010492221	0.006030828	0.00603950233333333	0.012721705	0.008509686	0.010618425	0.0106166053333333
723	C09251	354.194343	Vincamine	Alkaloids	+	10.97	0.078221192	0.002851683	0.016119104	0.0323973263333333	0.045133817	0.014189808	0.006113931	0.0218125186666667	0.039578120	0.004292907	0.021958383	0.0219431366666667
724	C00267	180.06339	alpha-D-Glucose	Carbohydrates	+	0.76	0.06238160	0.01454403	0.01651072	0.03114545	0.03608869	0.03796378	0.05455629	0.0428695866666667	0.03337532	0.03075579	0.03206725	0.03206612
725	C01766	154.135765	(-)-Borneol	Monoterpenoids	+	3.42	0.003875245	0.002594684	0.003390474	0.003286801	0.004059780	0.004784315	0.004662931	0.004502342	0.002992930	0.007497455	0.005242273	0.00524421933333333
726	C11393	154.135765	Alpha-Terpineol	Monoterpenoids	+	3.46	0.004558782	0.002594684	0.003390474	0.00351464666666667	0.004059780	0.004784315	0.004662931	0.004502342	0.002992930	0.007497455	0.005242273	0.00524421933333333
727		154.135765	Isopulegol	Monoterpenoids	+	2.46	0.001675797	0.004581299	0.001983157	0.002746751	0.005856714	0.012030391	0.006122997	0.00800336733333333	0.007831998	0.007000263	0.007416669	0.00741631
728	C00221	180.06339	Beta-D-Glucose	Organooxygen compounds	+	3.27	0.0009054516	0.0033776258	0.0025975115	0.00229352963333333	0.0063507898	0.0102751321	0.0073223495	0.00798275713333333	0.0052593515	0.0046391468	0.0049496511	0.00494938313333333
729	C01821	448.100565	Luteolin-6-C-glucoside	Flavonoids	+	5.56	0.019647676	0.002592653	0.024297017	0.0155124486666667	0.007354008	0.001777839	0.005365560	0.004832469	0.004226925	0.060205081	0.032179722	0.0322039093333333
730	C03969	129.078979	(2E)-Decenoyl-ACP	Carboxylic acids and derivatives	+	1.47	3.13298951	2.39930776	3.36565267	2.96598331333333	0.10853503	0.07987960	0.07156479	0.0866598066666667	1.55260026	0.17651401	0.86544902	0.86485443
731	C19829	444.39673	Zeorin	Triterpenoids	+	12.62	0.008285100	0.018843991	0.005442821	0.010857304	0.014700199	0.035416840	0.028622957	0.0262466653333333	0.024752692	0.011797719	0.018283602	0.0182780043333333
732	C12138	464.09548	Delphinidin-3-O-glucoside	Flavonoids	+	6.06	76.21302	77.55154	101.50450	85.0896866666667	28.72902	92.75180	21.65649	47.7124366666667	17.99891	26.54041	22.26412	22.2678133333333
733	C04092	127.063329	D-1-Piperideine-2-carboxylic acid	Pyridines and derivatives	+	1.74	0.003482036	0.005327085	0.003712628	0.00417391633333333	0.007825164	0.019531363	0.008281739	0.011879422	0.018668649	0.003838969	0.011263420	0.0112570126666667
734	C03033	588.36622	25-Hydroxyvitamin D2-25-glucuronide	Organooxygen compounds	+	13.7	0.002456003	0.003522169	0.002775721	0.00291796433333333	0.005153683	0.001394585	0.002584415	0.00304422766666667	0.007861480	0.003646997	0.005756970	0.005755149
735	C10263	283.178359	Amabiline	Alkaloids	+	12.99	0.1946694	0.1497966	0.1968861	0.1804507	0.3006899	0.2456237	0.2852048	0.2771728	0.2759893	0.2429559	0.2594940	0.259479733333333
736	C10364	351.168189	Retrorsine	Alkaloids	+	0.72	0.0156388862	0.0001490594	0.0001769508	0.00532163213333333	0.0002244229	0.0002551223	0.0002674751	0.000249006766666667	0.0249629024	0.0002420795	0.0126185132	0.0126078317
737	C10408	381.215139	Symlandine	Alkaloids	+	13.01	0.011431700	0.006362697	0.002765883	0.00685342666666667	0.009547039	0.004827218	0.002741247	0.005705168	0.003214737	0.013840784	0.008520873	0.00852546466666667
738	C03033	298.06887	Benzoyl glucuronide (Benzoic acid)	Organooxygen compounds	+	12.07	0.017621852	0.017251790	0.031530505	0.0221347156666667	0.005439498	0.023442495	0.012135976	0.0136726563333333	0.018448013	0.029151221	0.023792680	0.0237973046666667
739	C00407	131.094629	L-Isoleucine	Amino acid and derivatives	+	1.78	0.4221533	0.4571451	0.3825767	0.420625033333333	0.5298556	0.2106514	0.2168803	0.3191291	0.3575637	0.2774929	0.3175802	0.3175456
740	C01744	166.062995	Phloretic acid	Phenols	+	2.84	1.697556	1.362748	1.228935	1.42974633333333	1.634793	1.593719	1.646453	1.62498833333333	1.426382	1.276624	1.351600	1.35153533333333
741	C09849	156.151415	beta-Citronellol	Monoterpenoids	+	1.41	0.012874714	0.021517732	0.009968942	0.0147871293333333	0.009346569	0.034804985	0.021505797	0.0218857836666667	0.014577523	0.012846532	0.013713150	0.0137124016666667
742	C09258	328.131075	Decursin	Coumarins	+	13.78	0.008108795	0.011632638	0.006916394	0.00888594233333333	0.004953607	0.004722145	0.006039723	0.00523849166666667	0.010053486	0.007364345	0.008710659	0.00870949666666667
743	C17460	472.35526	Alisol B	Triterpenoids	+	10.56	0.080904785	0.022381054	0.007697159	0.0369943326666667	0.004864064	0.021346420	0.005640130	0.0106168713333333	0.013572062	0.019005709	0.016285364	0.0162877116666667
744	C00712	282.25588	Oleic acid	Fatty Acyls	+	13.03	4.979777	4.162366	6.279569	5.14057066666667	9.328040	5.723069	7.998229	7.68311266666667	6.758971	6.249413	6.504522	6.504302
745		516.308705	Ganoderic acid A	Triterpenoids	+	12.39	0.0028123014	0.0110295287	0.0146192641	0.0094870314	0.0608915455	0.0186264388	0.0113100128	0.0302759990333333	0.0002414527	0.0177912542	0.0090049790	0.00901256196666667
746	C20945	442.38108	Erythrodiol	Triterpenoids	+	12.1	0.018749613	0.008962159	0.054326225	0.027345999	0.028988606	0.023968861	0.059696441	0.0375513026666667	0.063048515	0.029689561	0.046390659	0.046376245
747	C08800	514.293055	Cucurbitacin I	Triterpenoids	+	12.52	0.016505276	0.006046261	0.010317985	0.0109565073333333	0.012368790	0.019545377	0.019410205	0.017108124	0.019176991	0.028987514	0.024075894	0.024080133
