# Supplementary material for: Foundation for Bioproduction: Secretory Stages, Metabolite Profiles and Gene Function of Glandular Trichomes in Cucumber
Source: Int J Mol Sci. 2026 Apr 4;27(7):3276. doi: 10.3390/ijms27073276 (PMC13072923; doi:10.3390/ijms27073276)
Supplement: Supplementary file 1 [file ijms-27-03276-s001.zip › Table S2. Metabolites with significant differences in content between the two cucumber types.xlsx]

## Sheet: result
id	KEGG_ID	EXACT_MASS	NAME_EN	CLASS_EN	ionmode	rt	Mean Cs_N	Mean Cs_E	VIP	P_VALUE	Q_VALUE	FOLD_CHANGE	LOG_FOLDCHANGE
459	C02325	210.08921	Sinapyl alcohol	Hydroxycinnamoyl derivatives	+	4.43	9.14217801766667	0.005445318	1.58875590622999	0.0014122	0.04214	0.00059563	-10.713
730	C03969	129.078979	(2E)-Decenoyl-ACP	Carboxylic acids and derivatives	+	1.47	2.96598331333333	0.0866598066666667	1.60208011567914	0.00058869	0.025341	0.029218	-5.097
103	C10897	191.069477	Carbendazim	Benzimidazoles	+	4.1	121.906079	5.01210433333333	1.62360893397339	0.00012164	0.015057	0.041114	-4.6042
273	C03661	504.16904	1-Kestose	Organooxygen compounds	+	0.74	0.132403905266667	0.00774496306666667	1.48139186219911	0.012974	0.12177	0.058495	-4.0955
452	C16803	564.14791	Glucofrangulin B	Anthraquinones	+	5.69	0.176672206333333	0.0106466513333333	1.57928214120575	0.0019504	0.051964	0.060262	-4.0526
595	C09464	565.215929	Ipecoside	Iridoids	+	12.7	2.63484086666667	0.167371466666667	1.60495737122823	0.00054945	0.025341	0.063522	-3.9766
276	C08591	552.433115	beta-Cryptoxanthin	Miscellaneous	+	13.08	0.0260325615666667	0.0022898645	1.35657957708807	0.039503	0.19895	0.087962	-3.507
283	C10890	580.215595	Acanthoside B	Lignans	+	6.51	0.0075415951	0.000708754766666667	1.40341196994447	0.030657	0.17326	0.093979	-3.4115
272	C01835	504.16904	Maltotriose	Organooxygen compounds	+	1.23	0.674251693333333	0.06607189	1.50631415599164	0.0085831	0.10079	0.097993	-3.3512
308	C19636	342.116215	Turanose	Fatty Acyls	+	0.79	1.08583791333333	0.115509343333333	1.41997320457275	0.02502	0.14932	0.10638	-3.2327
309	C07064	342.116215	Lactulose	Organooxygen compounds	+	0.77	1.08583791333333	0.115509343333333	1.41997320457275	0.02502	0.14932	0.10638	-3.2327
408	C08149	312.20893	Levonorgestrel	Steroids and steroid derivatives	+	11.29	0.182519076666667	0.0285483	1.61347848424381	0.00032034	0.019914	0.15641	-2.6766
465	C01460	432.10565	Vitexin	Flavonoids	+	5.92	0.067974494	0.011669079	1.5654542193026	0.0030963	0.057872	0.17167	-2.5423
673	C00430	131.058244	5-Aminolevulinate	Organic acids	+	1.56	0.074321364	0.013139737	1.5323190203454	0.0055323	0.078176	0.1768	-2.4998
397		470.33961	18alpha-Glycyrrhetinic acid	Triterpenoids	+	9.18	1.30498546666667	0.241467866666667	1.56401635571468	0.0032266	0.057872	0.18503	-2.4341
164	C00559	251.10184	Deoxyadenosine	Nucleotide and its derivates	+	4.04	0.0702616903333333	0.0173338296666667	1.57265956388411	0.0026438	0.054784	0.2467	-2.0191
5		624.169035	Narcissoside	flavonoids	-	6.38	0.356623176666667	0.08856742	1.62056181998292	0.00019193	0.015909	0.24835	-2.0096
601	C10375	349.152539	Riddelline	Alkaloids	+	13.66	0.329580716666667	0.0846968633333333	1.45009227519082	0.017578	0.12609	0.25698	-1.9603
710	C02242	165.06506	7-Methylguanine	Imidazopyrimidines	+	1.56	0.193031993333333	0.05108054	1.53775597871181	0.0058461	0.078176	0.26462	-1.918
161	C00214	242.090273	Thymidine	Nucleotide and its derivates	+	3.04	0.389935183333333	0.109627196666667	1.61841914492044	0.00025969	0.01806	0.28114	-1.8306
356	C01613	666.221865	Stachyose	Organooxygen compounds	+	0.73	0.0269810903333333	0.00823346166666667	1.43504160734884	0.022655	0.14202	0.30516	-1.7124
375	C17002	194.13068	Neocnidilide	Lactones	+	6.81	0.0588263556666667	0.018290048	1.46047163915506	0.016545	0.12211	0.31092	-1.6854
367	C07313	265.091002	Streptozotocin	Organooxygen compounds	+	0.72	0.0169454825666667	0.00532929183333333	1.35598113901636	0.041455	0.20281	0.3145	-1.6689
412	C10815	793.424859	Protoveratrine A	Alkaloids	+	11.73	0.093878	0.0317940933333333	1.43161141376102	0.023231	0.14275	0.33867	-1.562
477	C05990	462.116215	Isoscoparin	Flavonoids	+	6.23	0.0283990725	0.00966769756666667	1.36727842135183	0.0407	0.20242	0.34042	-1.5546
73	C00576	101.084064	Betaine aldehyde	Organonitrogen compounds	+	0.75	0.0452414833333333	0.0158341533333333	1.49636649179005	0.0098625	0.10663	0.34999	-1.5146
47	C20635	189.078979	Methyl (indol-3-yl)acetate	Alkaloids	+	9.48	0.021294839	0.00781677033333333	1.62124849722694	0.00012264	0.015057	0.36707	-1.4459
240	C00262	136.038511	Hypoxanthine	Nucleotide and its derivates	+	2.67	0.9611413	0.353412933333333	1.43060496561913	0.023345	0.14275	0.3677	-1.4434
684	C10164	123.032029	2-Picolinic acid	Organic acids	+	1.33	0.8583485	0.348641633333333	1.53860416794938	0.0058449	0.078176	0.40618	-1.2998
17	C10038	300.0634	Diosmetin	flavonoids	+	9.15	3.72601066666667	1.638074	1.59711151784539	0.0010756	0.036472	0.43963	-1.1856
89	C00431	117.078979	5-Aminovaleric acid	Amino acid and derivatives	+	1.11	0.5986926	0.296218233333333	1.60130809695458	0.00061252	0.025341	0.49478	-1.0152
335	C00365	308.040955	dUMP	Pyrimidine nucleotides	+	0.76	0.0207747296666667	0.0103877263333333	1.57236893243913	0.0023643	0.05346	0.50002	-0.99995
389	C05350	180.04226	2-Hydroxy-3-(4-hydroxyphenyl)propenoic acid	Benzene and substituted derivatives	+	10.05	0.0968097866666667	0.0512065466666667	1.57297623031304	0.0024733	0.05346	0.52894	-0.91882
40	C10039	608.1741	Diosmin	flavonoids	+	6.59	0.403776866666667	0.2190261	1.50592598704685	0.0093255	0.10231	0.54244	-0.88246
573	C10881	536.204635	Schisantherin A	Lignans	+	12.25	0.03090877	0.0172689566666667	1.50802726228534	0.0089172	0.10079	0.55871	-0.83984
45	C00148	115.063329	Proline	Amino acid and derivatives	+	0.73	3.301494	1.874527	1.48176512760526	0.012246	0.11864	0.56778	-0.81659
92	C00763	115.063329	D-Proline	Carboxylic acids and derivatives	+	0.76	3.301494	1.874527	1.48176512760526	0.012246	0.11864	0.56778	-0.81659
58	C00047	146.105528	L-Lysine	Amino acid and derivatives	+	0.64	2.259274	1.29773733333333	1.53513606801399	0.0052122	0.078176	0.5744	-0.79986
62	C00064	146.0691	L-Glutamine	amino acids	+	0.64	2.259274	1.29773733333333	1.53513606801399	0.0052122	0.078176	0.5744	-0.79986
683	C00253	123.032029	Nicotinic acid	Nicotinic acid derivatives	+	0.73	0.4673652	0.280985266666667	1.4439689811852	0.021087	0.13921	0.60121	-0.73406
703	C00819	146.069143	D-Glutamine	Carboxylic acids and derivatives	+	0.66	2.259274	1.361978	1.52114348977519	0.0068687	0.089896	0.60284	-0.73016
131	C12290	130.09938	Ethyl isovalerate	Miscellaneous	+	1.19	0.0625298533333333	0.0383834066666667	1.3567152389738	0.03968	0.19895	0.61384	-0.70406
634	C00294	268.080771	Inosine	Nucleotide and its derivates	+	2.6	3.00099766666667	1.87075	1.62116302520978	0.00016147	0.015057	0.62338	-0.68183
191	C16512	299.282429	Palmitoylethanolamide	Carboximidic acids and derivatives	+	12.61	0.1749845	0.109296786666667	1.46999543822173	0.015847	0.12211	0.62461	-0.67898
434	C00408	129.078979	L-Pipecolic acid	Amino acid and derivatives	+	0.69	1.2562294	0.7898274	1.4606881068735	0.016696	0.12211	0.62873	-0.66949
435	C02237	129.042594	Pyrrolidonecarboxylic acid	Carboxylic acids and derivatives	+	0.67	1.2562294	0.7898274	1.4606881068735	0.016696	0.12211	0.62873	-0.66949
68	C12140	492.12678	Malvidin 3-O-glucoside (Oenin)	Flavonoids	-	7.3	0.143429613333333	0.0927123066666667	1.43860378225649	0.02292	0.14249	0.6464	-0.62951
165	C05198	251.10184	5-Deoxyadenosine	Nucleotide and its derivates	+	2.41	2.36461166666667	1.561272	1.41941471256972	0.026207	0.15279	0.66027	-0.59888
166	C08431	251.10184	Cordycepin	Nucleotide and its derivates	+	2.35	2.36461166666667	1.561272	1.41941471256972	0.026207	0.15279	0.66027	-0.59888
149	C06559	187.062473	Deethylatrazine	Triazines	+	3.81	0.616550666666667	0.4314769	1.46040118450983	0.016553	0.12211	0.69982	-0.51494
330	C06010	132.04226	(S)-2-Acetolactate	Keto acids and derivatives	+	1.32	0.07590815	0.05384272	1.44852180905035	0.018452	0.12683	0.70931	-0.4955
54	C00135	155.069477	L-Histidine	Amino acid and derivatives	+	0.59	0.3582458	0.267921333333333	1.52199155688676	0.0077804	0.095368	0.74787	-0.41914
709	C07527	165.078979	Benzocaine	Benzene and substituted derivatives	+	3.05	13.7484266666667	17.1110633333333	1.47250614116554	0.014842	0.12211	1.2446	0.31566
159	C02700	236.079708	N-Formylkynurenine	Amino acid and derivatives	+	9.51	0.00483160566666667	0.00643748533333333	1.33296462761427	0.047833	0.22568	1.3324	0.41399
461	C16995	270.25588	Methyl hexadecanoic acid	Fatty Acyls	+	9.78	0.0525004133333333	0.07030316	1.36852932170674	0.039588	0.19895	1.3391	0.42126
100	C05145	103.063329	3-Aminoisobutanoic acid	Amino acid and derivatives	+	0.94	2.547604	3.46007966666667	1.57546785234131	0.0024182	0.05346	1.3582	0.44166
725	C01766	154.135765	(-)-Borneol	Monoterpenoids	+	3.42	0.003286801	0.004502342	1.33750149040288	0.049208	0.22617	1.3698	0.45399
608	C11115	110.03678	5-Methyl-2-furaldehyde	Aldehyde	+	0.76	1.12864233333333	1.548654	1.56536854199693	0.0032465	0.057872	1.3721	0.45643
530	C00249	256.24023	Palmitic acid	Lipids	+	12.92	0.605099733333333	0.830551433333333	1.35987942417324	0.041258	0.20281	1.3726	0.4569
458	C03975	179.044325	Isoxanthopterin	Pteridines and derivatives	+	3.26	0.1287171	0.177236466666667	1.38002240058017	0.033056	0.18	1.3769	0.46147
620	C19238	100.05243	Ethyl acrylate	Carboxylic acids and derivatives	+	1.74	0.330284433333333	0.457844966666667	1.46641847962507	0.015155	0.12211	1.3862	0.47115
534	C03033	382.16277	1-(alpha-Methyl-4-(2-methylpropyl)benzeneacetate)-beta-D-Glucopyranuronic acid	Organooxygen compounds	+	12.18	0.1072398	0.1496736	1.38010021295977	0.034738	0.18418	1.3957	0.48098
456	C02287	120.005875	Hydroxypropanedioic acid	Carboxylic acids and derivatives	+	2.77	0.230872633333333	0.326553866666667	1.438336448751	0.021873	0.13926	1.4144	0.50022
707	C08369	146.022392	Diallyl disulfide	Miscellaneous	+	0.68	0.944664233333333	1.34481606666667	1.48810287018164	0.013223	0.12178	1.4236	0.50954
706	C06006	146.05791	(S)-2-Aceto-2-hydroxybutanoate	Keto acids and derivatives	+	0.66	0.840423033333333	1.2016428	1.51604134700241	0.0086973	0.10079	1.4298	0.51582
51	C00049	133.037509	L-Aspartic acid	Amino acid and derivatives	+	0.63	0.0966965766666667	0.138658973333333	1.56900216425848	0.0025082	0.05346	1.434	0.52
267		310.12051	Moracin C	Phenols	+	13.99	0.185915933333333	0.266806333333333	1.33648092845626	0.044574	0.21316	1.4351	0.52114
446	C09227	368.173608	Mitraphylline	Alkaloids	+	13.02	0.02568252	0.03710372	1.50036894166854	0.010188	0.10841	1.4447	0.53078
470	C08287	141.078979	L-Hypoglycin A	Carboxylic acids and derivatives	+	0.52	0.008024929	0.0117571526666667	1.43381624177078	0.02153	0.13926	1.4651	0.55098
229	C14828	314.24571	9,10-DHOME	Fatty Acyls	+	13.3	0.05106326	0.07602031	1.38758852157331	0.032233	0.17826	1.4887	0.5741
735	C10263	283.178359	Amabiline	Alkaloids	+	12.99	0.1804507	0.2771728	1.4858340782759	0.012569	0.12021	1.536	0.61918
577		432.39673	5-Tricosyl-1,3-benzenediol	Phenols	+	13.85	0.00503164433333333	0.007850919	1.38367151483869	0.034567	0.18418	1.5603	0.64183
12		199.040006	2-Chloro-DL-Phenylalanine	internal standards	+	3.85	163.9634	258.1875	1.60214732420071	0.00079394	0.028204	1.5747	0.65505
153	C09837	196.14633	Bornyl acetate	Monoterpenoids	+	6.54	0.00927758666666667	0.0146375466666667	1.32355608970977	0.048557	0.22568	1.5777	0.65785
527	C04227	153.078979	p-Octopamine	Phenols	+	3.84	30.0226933333333	47.8872166666667	1.51231906458235	0.009308	0.10231	1.595	0.67359
284		292.07356	Karanjin	Flavonoids	+	11.67	1.92664966666667	3.180398	1.4683159572084	0.014816	0.12211	1.6507	0.72311
386	C07130	180.064726	Theophylline	Alkaloids	+	3.92	0.00264531666666667	0.00437024066666667	1.45970495430205	0.01665	0.12211	1.6521	0.72427
137		156.11503	Delta-Nonalactone	Miscellaneous	+	0.53	0.02719003	0.04512579	1.40987342272821	0.028535	0.16316	1.6596	0.73087
411	C00402	133.037509	D-Aspartic acid	Alkaloids	+	0.76	0.09116387	0.155350003333333	1.51425347577092	0.0082253	0.098969	1.7041	0.76899
132	C17144	130.135765	3-Octyl alcohol	Miscellaneous	+	1.23	0.0115562936666667	0.0197971333333333	1.39463150372296	0.032617	0.17892	1.7131	0.77661
357	C10053	274.04774	Bellidifolin	Xanthones	+	12.05	0.04912129	0.08439869	1.51066560607375	0.0088997	0.10079	1.7182	0.78087
163	C00475	243.085522	Cytidine	Nucleotide and its derivates	+	0.7	5.961127	10.2461586666667	1.34072057826799	0.044058	0.21205	1.7188	0.78143
241	C06074	136.1252	Myrcene	Monoterpenoids	+	11.74	0.0394839133333333	0.0695098266666667	1.3589173908723	0.041596	0.20281	1.7605	0.81595
127	C00009	97.976897	Phosphoric acid	Organic acids	+	0.65	2.14550066666667	3.78384466666667	1.43616459421833	0.022027	0.13926	1.7636	0.81854
316	C00275	260.029722	Mannose 6-phosphate	Organooxygen compounds	+	13.03	0.0795320033333333	0.141243693333333	1.46026755480683	0.016192	0.12211	1.7759	0.82858
141	C02236	201.993596	4-Sulfobenzoate		+	4.68	0.0231680566666667	0.0416235466666667	1.37354780342901	0.036527	0.19189	1.7966	0.84526
698	C04548	167.094629	Synephrine	Alkaloids	+	2.63	0.0147990966666667	0.02662991	1.39087550679365	0.034175	0.18418	1.7994	0.84754
700	C04411	176.068475	3-Isopropylmalate	Fatty Acyls	+	10.79	0.04638739	0.08410407	1.33215286845324	0.048707	0.22568	1.8131	0.85844
55	C01157	131.058244	trans-4-Hydroxy-L-proline	Amino acid and derivatives	+	0.65	0.00657569033333333	0.012205484	1.53548225116097	0.0058684	0.078176	1.8562	0.89232
643	C00314	169.073894	Pyridoxine	Vitamins	+	1.55	0.0133574433333333	0.0251272766666667	1.60855938924591	0.00039622	0.021113	1.8811	0.91161
108	C07880	392.29266	Ursodeoxycholic acid	Steroids	+	11.47	0.0591853933333333	0.11169371	1.4952170134102	0.010318	0.10841	1.8872	0.91623
320	C06575	134.10955	p-Cymene	Monoterpenoids	+	11.62	0.120181433333333	0.228829733333333	1.58292596740013	0.0015532	0.044565	1.904	0.92906
539	C09926	276.099775	Dihydromethysticin	Phenols	+	11.97	3.27390666666667	6.28695833333333	1.49430695353471	0.011146	0.11548	1.9203	0.94135
693	C09756	302.07904	Homoeriodictyol	Flavonoids	+	6.83	0.0581599866666667	0.11172756	1.33505296858132	0.048442	0.22568	1.921	0.94189
368	C01494	194.05791	Ferulic acid	Phenylpropanoids	+	4.86	0.0385535766666667	0.07419616	1.47173875129764	0.01531	0.12211	1.9245	0.94448
262	C00503	122.05791	Erythritol	Miscellaneous	+	6.17	0.008674695	0.016904794	1.55471988254284	0.0035987	0.062434	1.9487	0.96255
193	C10105	302.042655	Morin	Flavonoids	+	7.71	0.00527977	0.0104708923333333	1.47382185055671	0.014134	0.12211	1.9832	0.98784
133	C02505	135.068414	2-Phenylacetamide	Benzene and substituted derivatives	+	2.52	2.89750866666667	5.85108733333333	1.57259388680134	0.0024116	0.05346	2.0194	1.0139
544		170.13068	2-(2-Hydroxy-2-propyl)-5-methyl-5-vinyltetrahydrofuran	Monoterpenoids	+	5.47	0.0227804133333333	0.0474106966666667	1.37453273175194	0.038135	0.19894	2.0812	1.0574
607	C10853	261.136494	Cochlearine	Alkaloids	+	13.76	0.00426966333333333	0.009030553	1.46976849392484	0.016056	0.12211	2.1151	1.0807
123	C00242	151.04941	Guanine	Nucleotide and its derivates	+	2.63	17.741471	38.110932	1.37266898683506	0.038783	0.19895	2.1481	1.1031
622	C02235	155.021859	4-Nitrocatechol	Phenols	+	1.24	0.0754323466666667	0.16543552	1.49459831799344	0.011329	0.11577	2.1932	1.133
321	C01983	152.047345	Mandelic acid	Phenols	+	11.6	0.330098533333333	0.7281394	1.57520918395797	0.0020893	0.05346	2.2058	1.1413
203		150.06808	Acetic acid m-cresyl ester	Phenols	+	7.28	0.00663712233333333	0.0147174863333333	1.46952205863748	0.014614	0.12211	2.2174	1.1489
204	C09868	150.104465	(R)-Menthofuran	Prenol lipids	+	5.15	0.00605668066666667	0.013436552	1.41701838568658	0.026217	0.15279	2.2185	1.1496
526	C04368	181.073894	Beta-Tyrosine	Carboxylic acids and derivatives	+	2.42	0.01484321	0.03314363	1.34525573340786	0.046904	0.22287	2.2329	1.1589
196	C01851	303.147059	Scopolamine	Alkaloids	+	6.86	0.002859984	0.006438759	1.6037556355238	0.00077154	0.028204	2.2513	1.1708
220	C01176	330.219495	17-Hydroxyprogesterone	Steroids and steroid derivatives	+	11.77	0.0545194566666667	0.123501293333333	1.58925907407133	0.0013132	0.040819	2.2653	1.1797
27	C00509	272.0685	Naringenin	flavonoids	+	8.86	0.0157835033333333	0.0358796633333333	1.43306690836535	0.021507	0.13926	2.2732	1.1847
106	C16700	138.031695	3,4-Dihydroxybenzaldehyde	Phenols	+	4.29	0.0288891966666667	0.06737313	1.60673288761493	0.00064541	0.025341	2.3321	1.2216
245	C10208	254.05791	Daidzein	Flavonoids	+	8.5	0.00714046466666667	0.016973173	1.55461878426844	0.0039948	0.066434	2.377	1.2492
545	C05682	139.987462	Phosphonoacetate	Organic acids	+	1.88	0.002795793	0.00665545133333333	1.39275384195775	0.032259	0.17826	2.3805	1.2513
571	C00219	304.24023	Arachidonic acid	Fatty Acyls	+	12.4	0.0908083433333333	0.21701957	1.51323411124544	0.0077982	0.095368	2.3899	1.2569
581	C02381	208.07356	6-Methoxymellein	Benzopyrans	+	8.22	0.00334791866666667	0.00805614566666667	1.39568389470907	0.030897	0.1733	2.4063	1.2668
521	C03267	260.029722	Beta-D-Fructose 2-phosphate	Organooxygen compounds	+	0.75	0.238460233333333	0.5774471	1.44221533612473	0.020041	0.13349	2.4216	1.2759
358		274.04774	1,3,6-Trihydroxy-5-methoxyxanthone	Xanthones	+	12.08	0.0343012926666667	0.0843986893333333	1.4031756992902	0.027737	0.1604	2.4605	1.299
36	C10025	446.0849	Baicalin	flavonoids	+	7.26	0.00690554333333333	0.0170770963333333	1.47408147998771	0.015765	0.12211	2.473	1.3062
11	C08493	145.0528	Indole-3-carboxaldehyde	phytohormone	+	6.73	0.129043366666667	0.3199051	1.56152808556418	0.0032538	0.057872	2.4791	1.3098
300	C03837	218.05791	4-Methylumbelliferyl acetate	Coumarins	+	10.06	0.00694551233333333	0.0173122686666667	1.44038533961115	0.019818	0.13319	2.4926	1.3176
557		216.151415	Curzerene	Sesquiterpenoids	+	2.55	0.1330752	0.338355166666667	1.62695740774769	7.7527e-05	0.015057	2.5426	1.3463
697	C10119	316.058305	Pedalitin	Flavonoids	+	12.08	0.0194300066666667	0.0502547166666667	1.3819651384457	0.034812	0.18418	2.5864	1.371
646		566.16356	Cassiaside B	Phenols	+	13.12	0.0143937843333333	0.037575252	1.46494218875599	0.01629	0.12211	2.6105	1.3843
290	C09216	352.058305	Daphnoretin	Coumarins	+	11.45	0.0378097633333333	0.10431601	1.46891877141644	0.016055	0.12211	2.759	1.4641
261	C06202	122.03678	2-Hydroxybenzaldehyde	Benzene and substituted derivatives	+	9.9	0.06951409	0.204300443333333	1.41066071292377	0.028652	0.16316	2.939	1.5553
69	C09226	398.220558	Mitragynine	Corynanthean-type alkaloids	-	11.1	0.00110461996666667	0.00327356423333333	1.35901647034741	0.039737	0.19895	2.9635	1.5673
23		335.159354	N6-isopentenyladenosine	phytohormone	+	6.1	0.0245671766666667	0.07423115	1.55874776241788	0.0032582	0.057872	3.0216	1.5953
263	C00153	122.048013	Nicotinamide	Alkaloids	+	1.01	0.0223464613333333	0.0683400436666667	1.45746154548956	0.016373	0.12211	3.0582	1.6127
265	C07580	310.19328	Cannabinol	Phenols	+	11.75	0.201539466666667	0.617930866666667	1.3463886446943	0.043164	0.2091	3.0661	1.6164
603	C10805	614.18469	Leiocarposide	Phenols	+	12.29	0.0071685256	0.0221298764666667	1.45947095428592	0.018263	0.12683	3.0871	1.6262
192	C08019	301.131409	Oxymorphone	Phenanthrenes and derivatives	+	11.18	0.580389866666667	1.926275	1.62380544397432	9.7704e-05	0.015057	3.3189	1.7307
148	C00588	183.066046	Phosphorylcholine	Cholines	+	0.67	0.374248666666667	1.27788223333333	1.61462727609471	0.00026631	0.01806	3.4145	1.7717
728	C00221	180.06339	Beta-D-Glucose	Organooxygen compounds	+	3.27	0.00229352963333333	0.00798275713333333	1.47438361638998	0.014844	0.12211	3.4806	1.7993
186	C10462	294.18311	6-Gingerol	Phenols	+	11.99	0.424215366666667	1.47920393333333	1.52730245779536	0.0070239	0.090341	3.4869	1.802
372	C10470	194.05791	3-Hydroxy-4-methoxycinnamic acid	Phenylpropanoids	+	4.87	0.00861516933333333	0.0304963763333333	1.57357053608792	0.0021778	0.05346	3.5398	1.8237
231	C10523	336.099775	Psoralidin	Coumarins	+	11.8	0.138046933333333	0.497700333333333	1.55030582400975	0.0042209	0.068452	3.6053	1.8501
454	C01189	386.354865	Lathosterol	Steroids and steroid derivatives	+	11.8	0.0617235733333333	0.222533383333333	1.44964492140933	0.017818	0.1266	3.6053	1.8501
583	C08972	486.334525	Quillaic acid	Triterpenoids	+	12.94	0.005542135	0.0200517203333333	1.35601384849884	0.039737	0.19895	3.618	1.8552
49	C00152	132.053493	L-Asparagine	Amino acid and derivatives	+	0.64	0.0257717833333333	0.09423577	1.63025774019484	3.4775e-05	0.012971	3.6565	1.8705
338	C08601	568.42803	Lutein	Prenol lipids	+	13.14	0.0202201933333333	0.0743548933333333	1.46663720790836	0.015126	0.12211	3.6773	1.8786
24	C16431	351.1543	trans-Zeatin-riboside	phytohormone	+	4.31	0.248325115666667	0.931222521333333	1.45212297956806	0.018471	0.12683	3.75	1.9069
112	C07195	267.096755	Vidarabine	Purine nucleosides	+	2.28	5.62849433333333	22.7448606666667	1.60856420453711	0.000425	0.021137	4.041	2.0147
305	C01576	588.184295	Etoposide	Lignans	+	12.8	0.007387201	0.032328933	1.51569983294115	0.0073271	0.092644	4.3763	2.1297
598	C10100	760.288365	Kuwanon H	Flavonoids	+	12.04	0.0376038433333333	0.171463216666667	1.56444178520476	0.0027335	0.055114	4.5597	2.1889
310	C09155	364.18859	Phorbol	Diterpenoids	+	11.91	0.0103133845	0.0475764331	1.44207801299501	0.02176	0.13926	4.6131	2.2057
179	C06528	294.173213	Cinchonine	Alkaloids	+	11.99	0.761747366666667	3.6320057	1.63152846201505	2.0081e-05	0.012971	4.768	2.2534
184	C19827	294.219495	Colneleate	Fatty Acyls	+	11.97	0.102928783333333	0.511530896666667	1.55047339134759	0.0040074	0.066434	4.9698	2.3132
437	C10195	594.158475	Vicenin 2	Flavonoids	+	4.98	0.00159371236666667	0.0080623151	1.46981235466829	0.015407	0.12211	5.0588	2.3388
447		368.12599	Cyclocurcumin	Phenols	+	11.18	0.004039499	0.0221224626666667	1.45011109887174	0.018532	0.12683	5.4765	2.4533
463	C05775	278.126658	N1-(alpha-D-ribosyl)-5,6-dimethyl-benzimidazole	Benzimidazole ribonucleosides and ribonucleotides	+	11.88	0.138955276666667	0.816939233333333	1.44705796560966	0.019361	0.1313	5.8792	2.5556
22	C15545	219.112	cis-Zeatin	phytohormone	+	3.6	0.00972056533333333	0.057928508	1.42430977889928	0.023893	0.14491	5.9594	2.5752
35	C10421	324.1362	Glabridin	flavonoids	+	11.58	0.014516065	0.088128884	1.48650573925218	0.013058	0.12177	6.0711	2.602
432	C10350	325.152539	Crotaline	Alkaloids	+	11.43	0.0111176866666667	0.0679456	1.32402339331495	0.049417	0.22617	6.1115	2.6115
558	C11900	586.241415	Baccatin III	Diterpenoids	+	9.95	0.00139059323333333	0.00907467496666667	1.61285864275099	0.0003761	0.021113	6.5258	2.7061
681	C00647	248.05621	Pyridoxamine 5-phosphate	Pyridines and derivatives	+	3.51	0.00410633133333333	0.0297889756666667	1.58058301204229	0.0018992	0.051964	7.2544	2.8589
182	C14827	312.23006	(10E,12Z)-(9S)-9-Hydroperoxyoctadeca-10,12-dienoic acid	Fatty Acyls	+	11.96	0.306230333333333	2.34993686666667	1.53235580105468	0.0056399	0.078176	7.6738	2.9399
183	C04717	312.23006	13-HPODE	Lipids	+	11.98	0.306230333333333	2.34993686666667	1.53235580105468	0.0056399	0.078176	7.6738	2.9399
636		294.25588	Methyl linoleate	Miscellaneous	+	12	0.306230333333333	2.35039843333333	1.53232843031831	0.0056429	0.078176	7.6753	2.9402
113	C00212	267.096755	Adenosine	Nucleotide and its derivates	+	2.58	2.78612267	23.1306835366667	1.62091595252879	0.0001453	0.015057	8.3021	3.0535
187	C11045	294.121573	Asp-Phe methyl ester	Carboxylic acids and derivatives	+	3.06	0.0440655166666667	0.371793906666667	1.58835745375015	0.0012372	0.04013	8.4373	3.0768
516	C04779	281.112405	2-O-Methyladenosine	Purine nucleosides	+	2.72	0.1739479	1.66427713333333	1.53930587237515	0.0049501	0.078176	9.5677	3.2582
481	C00486	584.263486	Bilirubin	Organoheterocyclic compounds	+	12.2	0.001583182	0.0179698112333333	1.45530337373873	0.017478	0.12609	11.35	3.5047
668	C10497	264.147393	N-Feruloyl putrescine	Phenolamides	+	4.33	0.00297895233333333	0.0338830693333333	1.48779682005919	0.011711	0.11806	11.374	3.5077
381	C13470	984.493	Lanatoside C	Steroids	+	11.84	0.000165647166666667	0.0115624931666667	1.49159642373108	0.011988	0.11864	69.802	6.1252
