# Supplementary material for: Foundation for Bioproduction: Secretory Stages, Metabolite Profiles and Gene Function of Glandular Trichomes in Cucumber
Source: Int J Mol Sci. 2026 Apr 4;27(7):3276. doi: 10.3390/ijms27073276 (PMC13072923; doi:10.3390/ijms27073276)
Supplement: Supplementary file 1 [file ijms-27-03276-s001.zip › Table S3. Genes associated with glandular trichome formation and metabolism.xlsx]

## Sheet: sheet1
#ID	GO_annotation	KEGG_annotation
CsaV4_3G000304	--	--
CsaV4_7G002157	--	K09841|5.0e-55|soe:110784079|K09841 xanthoxin dehydrogenase [EC:1.1.1.288] | (RefSeq) xanthoxin dehydrogenase-like
CsaV4_7G002415	Molecular Function: ATP binding (GO:0005524);; Cellular Component: plasma membrane (GO:0005886);; Cellular Component: integral component of membrane (GO:0016021);; Molecular Function: ATPase activity (GO:0016887);; Molecular Function: ATPase-coupled transmembrane transporter activity (GO:0042626);; Biological Process: transmembrane transport (GO:0055085);;	K08712|1.0e-51|gsl:Gasu_29800|K08712 ATP-binding cassette, subfamily G (WHITE), member 2, SNQ2 | (RefSeq) ABC transporter, ATP-binding protein
CsaV4_6G000160	--	--
CsaV4_6G002661	--	--
CsaV4_6G002056	--	K15255|1.0e-27|nsy:104233171|K15255 ATP-dependent DNA helicase PIF1 [EC:3.6.4.12] | (RefSeq) ATP-dependent DNA helicase PIF1-like
CsaV4_6G001418	Molecular Function: chaperone binding (GO:0051087);;	--
CsaV4_5G002921	Molecular Function: antiporter activity (GO:0015297);; Cellular Component: membrane (GO:0016020);; Cellular Component: integral component of membrane (GO:0016021);; Molecular Function: transmembrane transporter activity (GO:0022857);; Molecular Function: xenobiotic transmembrane transporter activity (GO:0042910);;	K03327|7.2e-270|csv:101208050|K03327 multidrug resistance protein, MATE family | (RefSeq) protein DETOXIFICATION 12
CsaV4_5G002620	Molecular Function: protein phosphatase inhibitor activity (GO:0004864);; Biological Process: defense response (GO:0006952);; Biological Process: abscisic acid-activated signaling pathway (GO:0009738);; Molecular Function: abscisic acid binding (GO:0010427);; Molecular Function: signaling receptor activity (GO:0038023);;	K10781|1.6e-24|psom:113347984|K10781 fatty acyl-ACP thioesterase B [EC:3.1.2.14 3.1.2.21] | (RefSeq) uncharacterized protein LOC113347984 isoform X1
CsaV4_3G001632	Biological Process: defense response (GO:0006952);;	--
CsaV4_3G000840	--	--
CsaV4_2G002510	Molecular Function: DNA binding (GO:0003677);; Molecular Function: DNA-binding transcription factor activity (GO:0003700);; Cellular Component: nucleus (GO:0005634);;	K09286|5.6e-25|var:108344356|K09286 EREBP-like factor | (RefSeq) ethylene-responsive transcription factor LEP
CsaV4_5G000151	Molecular Function: alcohol dehydrogenase activity, zinc-dependent (GO:0004024);; Cellular Component: cytosol (GO:0005829);; Molecular Function: zinc ion binding (GO:0008270);; Biological Process: formaldehyde catabolic process (GO:0046294);; Molecular Function: S-(hydroxymethyl)glutathione dehydrogenase activity (GO:0051903);;	K00001|3.6e-26|csv:101210776|K00001 alcohol dehydrogenase [EC:1.1.1.1] | (RefSeq) alcohol dehydrogenase-like 4
CsaV4_1G000993	Molecular Function: hydrolase activity, acting on ester bonds (GO:0016788);;	K01206|4.3e-18|bna:106353980|K01206 alpha-L-fucosidase [EC:3.2.1.51] | (RefSeq) alpha-L-fucosidase 3
CsaV4_3G003589	Cellular Component: nucleus (GO:0005634);; Molecular Function: sequence-specific DNA binding (GO:0043565);; Biological Process: positive regulation of transcription, DNA-templated (GO:0045893);;	K09338|1.2e-32|crb:17890479|K09338 homeobox-leucine zipper protein | (RefSeq) homeobox-leucine zipper protein ATHB-22
CsaV4_3G003418	--	K19329|2.7e-43|jre:109014479|K19329 WW domain-containing oxidoreductase | (RefSeq) short-chain dehydrogenase TIC 32, chloroplastic-like
CsaV4_5G002291	Cellular Component: integral component of membrane (GO:0016021);;	--
CsaV4_1G002313	Cellular Component: plasma membrane (GO:0005886);; Cellular Component: integral component of membrane (GO:0016021);; Molecular Function: transmembrane transporter activity (GO:0022857);;	K17500|7.2e-39|nta:107765414|K17500 integrin-linked kinase-associated serine/threonine phosphatase 2C [EC:3.1.3.16] | (RefSeq) WAT1-related protein At3g18200-like
CsaV4_6G001811	Biological Process: fatty acid biosynthetic process (GO:0006633);; Cellular Component: membrane (GO:0016020);; Molecular Function: transferase activity, transferring acyl groups other than amino-acyl groups (GO:0016747);;	K15397|2.4e-270|csv:101213216|K15397 3-ketoacyl-CoA synthase [EC:2.3.1.199] | (RefSeq) 3-ketoacyl-CoA synthase 12
CsaV4_7G000402	Molecular Function: antiporter activity (GO:0015297);; Cellular Component: membrane (GO:0016020);; Cellular Component: integral component of membrane (GO:0016021);; Molecular Function: transmembrane transporter activity (GO:0022857);; Molecular Function: xenobiotic transmembrane transporter activity (GO:0042910);;	K03327|2.0e-189|csv:101220921|K03327 multidrug resistance protein, MATE family | (RefSeq) protein DETOXIFICATION 40
CsaV4_3G004805	Biological Process: carbohydrate metabolic process (GO:0005975);; Molecular Function: lyase activity (GO:0016829);; Molecular Function: carbohydrate binding (GO:0030246);;	K18195|0.0e+00|cmo:103503645|K18195 rhamnogalacturonan endolyase [EC:4.2.2.23] | (RefSeq) probable rhamnogalacturonate lyase B
CsaV4_3G001776	Cellular Component: integral component of membrane (GO:0016021);;	--
CsaV4_4G002217	--	--
CsaV4_3G001415	Molecular Function: channel activity (GO:0015267);; Cellular Component: integral component of membrane (GO:0016021);;	K09874|1.1e-125|csv:101203206|K09874 aquaporin NIP | (RefSeq) probable aquaporin NIP7-1
CsaV4_3G004404	Molecular Function: protein kinase activity (GO:0004672);; Molecular Function: ATP binding (GO:0005524);; Cellular Component: integral component of membrane (GO:0016021);;	K16224|1.8e-133|boe:106304564|K16224 senescence-induced receptor-like serine/threonine-protein kinase | (RefSeq) senescence-induced receptor-like serine/threonine-protein kinase
CsaV4_2G003525	Molecular Function: transferase activity, transferring acyl groups other than amino-acyl groups (GO:0016747);;	K19861|8.7e-109|cmos:111451858|K19861 benzyl alcohol O-benzoyltransferase [EC:2.3.1.196 2.3.1.232] | (RefSeq) benzyl alcohol O-benzoyltransferase-like
CsaV4_2G001387	--	--
CsaV4_1G002815	Molecular Function: phospholipid binding (GO:0005543);; Cellular Component: endosome (GO:0005768);; Cellular Component: plasma membrane (GO:0005886);; Biological Process: endocytosis (GO:0006897);; Cellular Component: clathrin vesicle coat (GO:0030125);; Molecular Function: clathrin binding (GO:0030276);; Cellular Component: intracellular membrane-bounded organelle (GO:0043231);;	K12471|6.2e-100|csv:101219750|K12471 epsin | (RefSeq) clathrin interactor 1 isoform X1
CsaV4_3G003377	Molecular Function: oxidoreductase activity (GO:0016491);;	K08081|7.1e-150|csv:101206201|K08081 tropinone reductase I [EC:1.1.1.206] | (RefSeq) tropinone reductase homolog
CsaV4_6G002594	Molecular Function: hydrolase activity, acting on ester bonds (GO:0016788);;	K10691|2.9e-67|ats:109762802|K10691 E3 ubiquitin-protein ligase UBR4 [EC:2.3.2.27] | (RefSeq) LOC109762802; auxin transport protein BIG
CsaV4_6G002593	Molecular Function: hydrolase activity, acting on ester bonds (GO:0016788);;	K10691|5.9e-73|ats:109762802|K10691 E3 ubiquitin-protein ligase UBR4 [EC:2.3.2.27] | (RefSeq) LOC109762802; auxin transport protein BIG
CsaV4_5G001018	Biological Process: defense response (GO:0006952);;	--
CsaV4_6G002775	Cellular Component: plasma membrane (GO:0005886);; Molecular Function: water channel activity (GO:0015250);; Cellular Component: integral component of membrane (GO:0016021);;	K09872|5.9e-54|csv:101216085|K09872 aquaporin PIP | (RefSeq) PIP2-1; aquaporin PIP2-1-like
CsaV4_6G000667	Molecular Function: iron ion binding (GO:0005506);; Biological Process: lipid biosynthetic process (GO:0008610);; Cellular Component: membrane (GO:0016020);; Cellular Component: integral component of membrane (GO:0016021);; Molecular Function: oxidoreductase activity (GO:0016491);;	K15404|7.2e-121|csv:101222843|K15404 aldehyde decarbonylase [EC:4.1.99.5] | (RefSeq) very-long-chain aldehyde decarbonylase CER1
CsaV4_1G000245	Biological Process: response to acid chemical (GO:0001101);; Molecular Function: molecular_function (GO:0003674);; Molecular Function: nucleic acid binding (GO:0003676);; Molecular Function: DNA binding (GO:0003677);; Molecular Function: binding (GO:0005488);; Molecular Function: protein binding (GO:0005515);; Cellular Component: cellular_component (GO:0005575);; Cellular Component: intracellular…	K15777|1.3e-18|mesc:110630336|K15777 4,5-DOPA dioxygenase extradiol [EC:1.13.11.-] | (RefSeq) uncharacterized protein LOC110630336
CsaV4_3G004726	--	--
CsaV4_2G001585	Molecular Function: lipase activity (GO:0016298);;	K00679|1.5e-23|cic:CICLE_v10027727mg|K00679 phospholipid:diacylglycerol acyltransferase [EC:2.3.1.158] | (RefSeq) hypothetical protein
CsaV4_4G001078	Biological Process: lipid transport (GO:0006869);;	--
CsaV4_5G003106	--	--
CsaV4_7G002023	Cellular Component: integral component of membrane (GO:0016021);;	K15255|3.9e-21|nsy:104233171|K15255 ATP-dependent DNA helicase PIF1 [EC:3.6.4.12] | (RefSeq) ATP-dependent DNA helicase PIF1-like
CsaV4_3G002299	Biological Process: pollen tube growth (GO:0009860);; Cellular Component: apical plasma membrane (GO:0016324);;	--
CsaV4_5G002873	Biological Process: fatty acid biosynthetic process (GO:0006633);; Cellular Component: integral component of membrane (GO:0016021);; Molecular Function: transferase activity, transferring acyl groups other than amino-acyl groups (GO:0016747);;	K15397|4.2e-289|csv:101218433|K15397 3-ketoacyl-CoA synthase [EC:2.3.1.199] | (RefSeq) 3-ketoacyl-CoA synthase 6
CsaV4_7G000012	--	K23050|4.0e-54|csv:101209637|K23050 phenylcoumaran benzylic ether reductase [EC:1.3.1.-] | (RefSeq) phenylcoumaran benzylic ether reductase Pyrc5 isoform X1
CsaV4_2G000184	Molecular Function: DNA binding (GO:0003677);; Molecular Function: DNA-binding transcription factor activity (GO:0003700);; Cellular Component: nucleus (GO:0005634);;	K13434|2.7e-18|gmx:100794593|K13434 pathogenesis-related genes transcriptional activator PTI6 | (RefSeq) pathogenesis-related genes transcriptional activator PTI6
CsaV4_6G002713	--	K20782|4.8e-67|csv:101207236|K20782 hydroxyproline O-arabinosyltransferase [EC:2.4.2.58] | (RefSeq) hydroxyproline O-arabinosyltransferase 3
CsaV4_5G003107	Molecular Function: helicase activity (GO:0004386);;	K17098|1.0e-39|csv:101221769|K17098 annexin D | (RefSeq) annexin D3
CsaV4_2G001046	Molecular Function: molecular_function (GO:0003674);; Molecular Function: catalytic activity (GO:0003824);; Cellular Component: cellular_component (GO:0005575);; Cellular Component: intracellular (GO:0005622);; Cellular Component: obsolete cell (GO:0005623);; Cellular Component: cytoplasm (GO:0005737);; Cellular Component: cytosol (GO:0005829);; Biological Process: lipid metabolic process (GO:000…	K00574|0.0e+00|csv:105434591|K00574 cyclopropane-fatty-acyl-phospholipid synthase [EC:2.1.1.79] | (RefSeq) uncharacterized protein LOC105434591
CsaV4_7G000153	Molecular Function: O-methyltransferase activity (GO:0008171);; Molecular Function: S-adenosylmethionine-dependent methyltransferase activity (GO:0008757);; Biological Process: aromatic compound biosynthetic process (GO:0019438);; Biological Process: methylation (GO:0032259);; Molecular Function: protein dimerization activity (GO:0046983);;	K22588|1.5e-81|boe:106329225|K22588 acetylserotonin O-methyltransferase, plant [EC:2.1.1.4] | (RefSeq) (R,S)-reticuline 7-O-methyltransferase-like isoform X1
CsaV4_1G003804	Cellular Component: cell wall (GO:0005618);; Molecular Function: manganese ion binding (GO:0030145);; Molecular Function: nutrient reservoir activity (GO:0045735);; Cellular Component: apoplast (GO:0048046);;	K15025|5.4e-06|cann:107844742|K15025 probable RNA-binding protein EIF1AD | (RefSeq) germin-like protein subfamily 1 member 15
CsaV4_1G003049	Molecular Function: oxidoreductase activity (GO:0016491);; Molecular Function: FAD binding (GO:0071949);;	K22395|4.0e-160|var:108319885|K22395 cinnamyl-alcohol dehydrogenase [EC:1.1.1.195] | (RefSeq) tetrahydrocannabinolic acid synthase-like
CsaV4_5G002874	Molecular Function: zinc ion binding (GO:0008270);; Molecular Function: S-adenosylmethionine-homocysteine S-methyltransferase activity (GO:0008898);; Biological Process: methionine biosynthetic process (GO:0009086);; Biological Process: methylation (GO:0032259);; Biological Process: S-methylmethionine cycle (GO:0033528);; Molecular Function: betaine-homocysteine S-methyltransferase activity (GO:0…	K00547|1.0e-78|csv:101218830|K00547 homocysteine S-methyltransferase [EC:2.1.1.10] | (RefSeq) homocysteine S-methyltransferase 1 isoform X1
CsaV4_3G001633	Biological Process: defense response (GO:0006952);;	--
CsaV4_7G001149	Cellular Component: integral component of membrane (GO:0016021);;	--
CsaV4_2G001629	Cellular Component: integral component of membrane (GO:0016021);;	K19040|1.1e-117|csv:101222580|K19040 E3 ubiquitin-protein ligase ATL10/75/76/77/78 [EC:2.3.2.27] | (RefSeq) RING-H2 finger protein ATL78
CsaV4_4G000826	--	--
CsaV4_7G000328	--	--
CsaV4_3G004435	Biological Process: carbohydrate metabolic process (GO:0005975);; Molecular Function: beta-glucosidase activity (GO:0008422);;	K05350|0.0e+00|csv:101215621|K05350 beta-glucosidase [EC:3.2.1.21] | (RefSeq) beta-glucosidase 18
CsaV4_5G000215	--	--
CsaV4_2G000966	Molecular Function: transferase activity, transferring acyl groups other than amino-acyl groups (GO:0016747);;	--
CsaV4_3G003901	--	--
