# Supplementary material for: Foundation for Bioproduction: Secretory Stages, Metabolite Profiles and Gene Function of Glandular Trichomes in Cucumber
Source: Int J Mol Sci. 2026 Apr 4;27(7):3276. doi: 10.3390/ijms27073276 (PMC13072923; doi:10.3390/ijms27073276)
Supplement: Supplementary file 1 [file ijms-27-03276-s001.zip › Table S4. Primers and sequences used in the experiment.xlsx]

## Sheet: sheet1
	primer	sequence
RT-qPCR	CsUBI-F	CACCAAGCCCAAGAAGATC
	CsUBI-R	TAAACCTAATCACCACCAGC
	CsaV4_3G003418-F	AGAGTATTAGCGATGCGAA
	CsaV4_3G003418-R	GCATCTCTATTCCATCTTCAG
VIGS	TRSV:gene-F	TGTTTTAAATGCCTTTACGTAATTAGCGATGCGAA
	TRSV:gene-R	AACACACAAAACACCTACGTACTATTCCATCTTCAG
	SEQ-F	CTTGGGTAAGCAAAACTATGTCC
	SEQ-R	TTAAAGTCCCGGTTTATTGACGC

## Sheet: Sheet2
GeneID	VIGS fragment sequence
CsaV4_3G003418	TTAGCGATGCGAAAAGTGCACGTGATCATAGGTGCAAGAAATTTGGAGGCAGCAAATAAAGCAAAACAACAATTACTTGAAGAAAATCCAAATGCTAAATTGGAAGTTCTTAAACTCGATCTTTCATCCATCAAGTCCACTACAGAATTTGCTCATAATTTCCTTCATCTTAATCTCCCTCTCAACATTTTAATAAACAATGCTGGTGTTATGTTTTGCCCTTTCCAACTTTCTGAAGATGGAATAG
